# Supplementary material for: American Marten Respond to Seismic Lines in Northern Canada at Two Spatial Scales
Source: PLoS One. 2015 Mar 13;10(3):e0118720. doi: 10.1371/journal.pone.0118720 (PMC4358963; doi:10.1371/journal.pone.0118720)
Supplement: S1 Dataset — (XLSX) [file pone.0118720.s001.xlsx]

## Sheet: LineType
Camera_ID	Year	Set_JDN	Camera_Sample_days	Ln_Sample	Marten	Trapping_Evidence	TrappingEvidence_Cluster	Upland(1)_Lowland(0)	Stand_Age	StndAg_Old(1)	Number_OtherSpecies	Line_Description	Line_ConventionalOpen	Line_ConventionalSemi	Line_ConventionalClosed	LIS_2	LIS_3-4	LIS_5	Cluster_DisturbanceFootprint_%ofCluster	Cluster_SeismicDensity_km/km2	%Lowland_Cluster	%Upland_Cluster
150F01-69	2009	2.45499e+06	10.5	2.35137	0	0	0	1	2	0	1	openwide	1	0	0	0	0	0	4.36874	6.07757	0.0507368	0.899196
150F01I-68	2009	2.45499e+06	10.5	2.35137	0	0	0	1	1	0	1	Interior	0	0	0	0	0	0	4.36874	6.07757	0.0507368	0.899196
150F02-71	2009	2.45499e+06	10.5	2.35137	0	0	0	1	2	0	0	partopenwide	0	1	0	0	0	0	4.36874	6.07757	0.0507368	0.899196
150F02I-72	2009	2.45499e+06	10.5	2.35137	0	0	0	1	1	0	0	Interior	0	0	0	0	0	0	4.36874	6.07757	0.0507368	0.899196
150F03-67	2009	2.45499e+06	10.5	2.35137	0	0	0	1	2	0	1	partopenwide	0	1	0	0	0	0	4.36874	6.07757	0.0507368	0.899196
150F03I-70	2009	2.45499e+06	10.5	2.35137	0	0	0	1	1	0	0	Interior	0	0	0	0	0	0	4.36874	6.07757	0.0507368	0.899196
2BV01-107	2008	2.45466e+06	1.9854	0.685831	0	1	1	1	4	1	0	openwide	1	0	0	0	0	0	0.534934	0.579457	0.449113	0.498996
2BV01I-106	2008	2.45466e+06	10.5	2.35137	0	0	1	1	4	1	0	Interior	0	0	0	0	0	0	0.534934	0.579457	0.449113	0.498996
2BV02-152	2008	2.45466e+06	10.5	2.35137	0	0	1	1	4	1	0	closedwide	0	0	1	0	0	0	0.534934	0.579457	0.449113	0.498996
2BV02I-151	2008	2.45466e+06	10.5	2.35137	0	0	1	1	3	1	0	Interior	0	0	0	0	0	0	0.534934	0.579457	0.449113	0.498996
2BV03-51	2008	2.45466e+06	10.5	2.35137	0	0	1	0	1	0	0	closedwide	0	0	1	0	0	0	0.534934	0.579457	0.449113	0.498996
2BV03I-64	2008	2.45466e+06	10.5	2.35137	0	0	1	0	2	0	0	Interior	0	0	0	0	0	0	0.534934	0.579457	0.449113	0.498996
A01-95	2008	2.45462e+06	10.5	2.35137	1	0	0	1	4	1	1	closedwide	0	0	1	0	0	0	0.59297	0.989742	0.0642463	0.935419
A01I-03	2008	2.45462e+06	10.5	2.35137	0	0	0	1	4	1	0	Interior	0	0	0	0	0	0	0.59297	0.989742	0.0642463	0.935419
A02-48	2008	2.45462e+06	10.5	2.35137	0	0	0	1	3	1	1	closedwide	0	0	1	0	0	0	0.59297	0.989742	0.0642463	0.935419
A02I-10	2008	2.45462e+06	10.5	2.35137	1	0	0	1	3	1	1	Interior	0	0	0	0	0	0	0.59297	0.989742	0.0642463	0.935419
A03I-52	2008	2.45462e+06	10.5	2.35137	1	0	0	1	4	1	1	Interior	0	0	0	0	0	0	0.59297	0.989742	0.0642463	0.935419
A2M01-84	2009	2.45502e+06	9.8979	2.29232	0	0	0	0	3	1	1	openwide	1	0	0	0	0	0	2.78339	4.62867	0.646607	0.295386
A2M01I-127	2009	2.45502e+06	9.8903	2.29155	0	0	0	0	3	1	1	Interior	0	0	0	0	0	0	2.78339	4.62867	0.646607	0.295386
A2M02-54	2009	2.45502e+06	9.8104	2.28344	0	0	0	1	3	1	0	openwide	1	0	0	0	0	0	2.78339	4.62867	0.646607	0.295386
A2M02I-77	2009	2.45502e+06	9.8819	2.29071	0	0	0	0	3	1	1	Interior	0	0	0	0	0	0	2.78339	4.62867	0.646607	0.295386
A2M03-76	2009	2.45502e+06	9.8806	2.29057	0	0	0	1	3	1	1	partopenwide	0	1	0	0	0	0	2.78339	4.62867	0.646607	0.295386
A2M03I-46	2009	2.45502e+06	9.875	2.29001	0	0	0	1	3	1	1	Interior	0	0	0	0	0	0	2.78339	4.62867	0.646607	0.295386
AA01-55	2008	2.45464e+06	10.5	2.35137	0	1	1	0	3	1	0	partopenwide	0	1	0	0	0	0	0.301872	0.50312	0.590491	0.409007
AA01I-54	2008	2.45464e+06	6.825	1.92059	0	0	1	0	3	1	2	Interior	0	0	0	0	0	0	0.301872	0.50312	0.590491	0.409007
AA02-99	2008	2.45464e+06	10.5	2.35137	0	0	1	0	1	0	1	closedwide	0	0	1	0	0	0	0.301872	0.50312	0.590491	0.409007
AA02I-103	2008	2.45464e+06	10.5	2.35137	0	0	1	1	3	1	2	Interior	0	0	0	0	0	0	0.301872	0.50312	0.590491	0.409007
AA03-35	2008	2.45464e+06	7.3938	2.00063	0	0	1	0	2	0	2	partopenwide	0	1	0	0	0	0	0.301872	0.50312	0.590491	0.409007
AA03I-45	2008	2.45464e+06	9.1583	2.21467	0	0	1	1	3	1	1	Interior	0	0	0	0	0	0	0.301872	0.50312	0.590491	0.409007
AB01-53	2009	2.45508e+06	10.5	2.35137	0	0	0	1	1	0	1	mulched34open	0	0	0	0	1	0	11.6047	11.2197	0.586472	0.413528
AB01I-76	2009	2.45508e+06	10.5	2.35137	0	0	0	1	2	0	2	Interior	0	0	0	0	0	0	11.6047	11.2197	0.586472	0.413528
AD01-91	2008	2.45466e+06	10.5	2.35137	0	0	0	1	4	1	1	closedwide	0	0	1	0	0	0	0.866035	1.44605	0.291932	0.708068
AD01I-104	2008	2.45466e+06	10.5	2.35137	0	0	0	1	4	1	1	Interior	0	0	0	0	0	0	0.866035	1.44605	0.291932	0.708068
AD02-35	2008	2.45466e+06	10.5	2.35137	0	0	0	1	2	0	1	closedwide	0	0	1	0	0	0	0.866035	1.44605	0.291932	0.708068
AD02I-27	2008	2.45466e+06	5.0472	1.61884	0	0	0	0	1	0	1	Interior	0	0	0	0	0	0	0.866035	1.44605	0.291932	0.708068
AD03-79	2008	2.45466e+06	10.5	2.35137	0	0	0	1	3	1	1	closedwide	0	0	1	0	0	0	0.866035	1.44605	0.291932	0.708068
AD03I-10	2008	2.45466e+06	10.5	2.35137	0	0	0	1	3	1	1	Interior	0	0	0	0	0	0	0.866035	1.44605	0.291932	0.708068
ADO01-118	2009	2.45502e+06	9.9083	2.29338	0	0	0	1	3	1	1	closedwide	0	0	1	0	0	0	10.2754	14.9722	0.31408	0.682237
ADO01I-117	2009	2.45502e+06	9.7229	2.27448	0	0	0	1	2	0	1	Interior	0	0	0	0	0	0	10.2754	14.9722	0.31408	0.682237
ADO02-116	2009	2.45502e+06	9.8715	2.28966	1	0	0	1	3	1	0	closedwide	0	0	1	0	0	0	10.2754	14.9722	0.31408	0.682237
ADO02I-105	2009	2.45502e+06	9.7604	2.27834	1	0	0	1	2	0	0	Interior	0	0	0	0	0	0	10.2754	14.9722	0.31408	0.682237
ADO03-101	2009	2.45502e+06	9.8368	2.28613	1	0	0	1	3	1	0	closedwide	0	0	1	0	0	0	10.2754	14.9722	0.31408	0.682237
ADO03I-128	2009	2.45502e+06	9.8056	2.28295	1	0	0	1	2	0	0	Interior	0	0	0	0	0	0	10.2754	14.9722	0.31408	0.682237
AF01-115	2009	2.45502e+06	9.8701	2.28951	0	0	0	0	1	0	0	partopenwide	0	1	0	0	0	0	13.229	13.5258	0.853728	0.126546
AF01I-17	2009	2.45502e+06	9.8472	2.28719	0	0	0	0	1	0	0	Interior	0	0	0	0	0	0	13.229	13.5258	0.853728	0.126546
AF02-38	2009	2.45502e+06	9.8576	2.28825	0	0	0	0	2	0	0	openwide	1	0	0	0	0	0	13.229	13.5258	0.853728	0.126546
AF03I-123	2009	2.45502e+06	9.8889	2.29141	0	0	0	0	2	0	0	Interior	0	0	0	0	0	0	13.229	13.5258	0.853728	0.126546
AM01I-01	2009	2.45507e+06	10.5	2.35137	0	0	0	1	1	0	0	Interior	0	0	0	0	0	0	7.8131	11.6616	0.793975	0
AM02-12	2009	2.45507e+06	3.9201	1.36613	0	0	0	0	2	0	0	mulched34open	0	0	0	0	1	0	7.8131	11.6616	0.793975	0
AM02I-09	2009	2.45507e+06	10.5	2.35137	0	0	0	0	2	0	1	Interior	0	0	0	0	0	0	7.8131	11.6616	0.793975	0
AM03-23	2009	2.45507e+06	10.5	2.35137	0	0	0	0	2	0	3	mulched34open	0	0	0	0	1	0	7.8131	11.6616	0.793975	0
AM03I-06	2009	2.45507e+06	10.5	2.35137	0	0	0	0	2	0	2	Interior	0	0	0	0	0	0	7.8131	11.6616	0.793975	0
AP01-07	2009	2.45499e+06	10.5	2.35137	0	0	0	1	1	0	1	opennarrow	0	0	0	1	0	0	4.47524	5.07527	0.971716	0.028284
AP01I-03	2009	2.45499e+06	10.5	2.35137	0	0	0	1	1	0	0	Interior	0	0	0	0	0	0	4.47524	5.07527	0.971716	0.028284
AP02-12	2009	2.45499e+06	10.5	2.35137	0	0	0	1	2	0	1	bladed56open	0	0	0	0	0	1	4.47524	5.07527	0.971716	0.028284
AP02I-09	2009	2.45499e+06	9.9993	2.30252	0	0	0	1	2	0	0	Interior	0	0	0	0	0	0	4.47524	5.07527	0.971716	0.028284
AP03-11	2009	2.45499e+06	10.5	2.35137	0	0	0	1	2	0	1	mulched34open	0	0	0	0	1	0	4.47524	5.07527	0.971716	0.028284
AP03I-28	2009	2.45499e+06	10.5	2.35137	0	0	0	1	2	0	0	Interior	0	0	0	0	0	0	4.47524	5.07527	0.971716	0.028284
AP04-10	2009	2.45499e+06	10.5	2.35137	0	0	0	1	3	1	0	openwide	1	0	0	0	0	0	4.47524	5.07527	0.971716	0.028284
AP04I-31	2009	2.45499e+06	10.5	2.35137	0	0	0	1	3	1	0	Interior	0	0	0	0	0	0	4.47524	5.07527	0.971716	0.028284
AP05-32	2009	2.455e+06	10.5	2.35137	0	0	0	1	1	0	0	openwide	1	0	0	0	0	0	4.47524	5.07527	0.971716	0.028284
AP05I-05	2009	2.455e+06	10.5	2.35137	0	0	0	0	3	1	0	Interior	0	0	0	0	0	0	4.47524	5.07527	0.971716	0.028284
AP06-02	2009	2.455e+06	10.5	2.35137	0	0	0	1	2	0	1	mulched34open	0	0	0	0	1	0	4.47524	5.07527	0.971716	0.028284
AP06I-30	2009	2.455e+06	10.5	2.35137	0	0	0	1	2	0	0	Interior	0	0	0	0	0	0	4.47524	5.07527	0.971716	0.028284
AP07-04	2009	2.455e+06	10.5	2.35137	0	0	0	1	3	1	0	mulched34open	0	0	0	0	1	0	4.47524	5.07527	0.971716	0.028284
AP07I-01	2009	2.455e+06	10.5	2.35137	0	0	0	1	3	1	1	Interior	0	0	0	0	0	0	4.47524	5.07527	0.971716	0.028284
ASS01-15	2008	2.4547e+06	10.5	2.35137	1	0	0	0	2	0	0	closedwide	0	0	1	0	0	0	2.70876	0.898518	0.951448	0.0324795
ASS01I-103	2008	2.4547e+06	10.5	2.35137	1	0	0	0	3	1	0	Interior	0	0	0	0	0	0	2.70876	0.898518	0.951448	0.0324795
ASS02-30	2008	2.4547e+06	10.5	2.35137	0	0	0	1	3	1	0	closedwide	0	0	1	0	0	0	2.70876	0.898518	0.951448	0.0324795
ASS02I-57	2008	2.4547e+06	10.5	2.35137	0	0	0	1	1	0	0	Interior	0	0	0	0	0	0	2.70876	0.898518	0.951448	0.0324795
ASS03-96	2008	2.4547e+06	10.5	2.35137	0	0	0	1	3	1	0	closedwide	0	0	1	0	0	0	2.70876	0.898518	0.951448	0.0324795
ASS03I-91	2008	2.4547e+06	10.5	2.35137	0	0	0	1	1	0	0	Interior	0	0	0	0	0	0	2.70876	0.898518	0.951448	0.0324795
BA01-17	2008	2.45466e+06	10.5	2.35137	1	0	0	1	4	1	0	closedwide	0	0	1	0	0	0	0.485548	0.810477	0.0110497	0.856019
BA01I-56	2008	2.45466e+06	10.5	2.35137	0	0	0	1	4	1	0	Interior	0	0	0	0	0	0	0.485548	0.810477	0.0110497	0.856019
BA02-65	2008	2.45466e+06	10.5	2.35137	0	0	0	1	4	1	0	closedwide	0	0	1	0	0	0	0.485548	0.810477	0.0110497	0.856019
BA02I-67	2008	2.45466e+06	10.5	2.35137	0	0	0	1	4	1	0	Interior	0	0	0	0	0	0	0.485548	0.810477	0.0110497	0.856019
BA03-09	2008	2.45466e+06	10.383	2.3402	1	0	0	1	4	1	1	closedwide	0	0	1	0	0	0	0.485548	0.810477	0.0110497	0.856019
BA03I-34	2008	2.45466e+06	10.5	2.35137	1	0	0	1	3	1	0	Interior	0	0	0	0	0	0	0.485548	0.810477	0.0110497	0.856019
BAB01-61	2009	2.45499e+06	10.5	2.35137	0	0	0	0	2	0	1	opennarrow	0	0	0	1	0	0	8.10062	9.86107	0.887774	0.0938284
BAB01I-62	2009	2.45499e+06	10.5	2.35137	0	0	0	0	2	0	1	Interior	0	0	0	0	0	0	8.10062	9.86107	0.887774	0.0938284
BAB02-50	2009	2.45499e+06	10.5	2.35137	0	0	0	0	2	0	0	partopenwide	0	1	0	0	0	0	8.10062	9.86107	0.887774	0.0938284
BAB02I-49	2009	2.45499e+06	10.5	2.35137	0	0	0	0	2	0	0	Interior	0	0	0	0	0	0	8.10062	9.86107	0.887774	0.0938284
BAB03-65	2009	2.45499e+06	7.2368	1.97918	0	0	0	0	1	0	0	opennarrow	0	0	0	1	0	0	8.10062	9.86107	0.887774	0.0938284
BAB03I-64	2009	2.45499e+06	10.5	2.35137	0	0	0	0	1	0	1	Interior	0	0	0	0	0	0	8.10062	9.86107	0.887774	0.0938284
BB01-105	2008	2.45464e+06	10.5	2.35137	0	1	1	1	3	1	0	partopenwide	0	1	0	0	0	0	0.30091	0.501538	0.572169	0.396387
BB01-55	2009	2.45498e+06	10.5	2.35137	1	0	0	0	3	1	1	openwide	1	0	0	0	0	0	7.13955	9.62443	0.527099	0.0244229
BB01-98	2009	2.45508e+06	10.5	2.35137	0	0	0	1	2	0	1	opennarrow	0	0	0	1	0	0	12.804	16.0467	0.559906	0.440094
BB01I-107	2008	2.45464e+06	10.5	2.35137	0	0	1	1	4	1	0	Interior	0	0	0	0	0	0	0.30091	0.501538	0.572169	0.396387
BB01I-56	2009	2.45498e+06	9.9736	2.29994	0	0	0	0	2	0	0	Interior	0	0	0	0	0	0	7.13955	9.62443	0.527099	0.0244229
BB01I-68	2009	2.45508e+06	10.5	2.35137	0	0	0	1	2	0	0	Interior	0	0	0	0	0	0	12.804	16.0467	0.559906	0.440094
BB02-109	2008	2.45464e+06	10.5	2.35137	1	1	1	1	3	1	2	partopenwide	0	1	0	0	0	0	0.30091	0.501538	0.572169	0.396387
BB02I-110	2008	2.45464e+06	10.5	2.35137	1	0	1	1	4	1	0	Interior	0	0	0	0	0	0	0.30091	0.501538	0.572169	0.396387
BB02I-58	2009	2.45498e+06	10.055	2.30806	0	0	0	0	2	0	0	Interior	0	0	0	0	0	0	7.13955	9.62443	0.527099	0.0244229
BB03-106	2008	2.45464e+06	10.5	2.35137	0	1	1	1	4	1	2	openwide	1	0	0	0	0	0	0.30091	0.501538	0.572169	0.396387
BB03-59	2009	2.45498e+06	10.5	2.35137	0	0	0	0	2	0	0	openwide	1	0	0	0	0	0	7.13955	9.62443	0.527099	0.0244229
BB03I-108	2008	2.45464e+06	6.9153	1.93373	0	0	1	1	4	1	1	Interior	0	0	0	0	0	0	0.30091	0.501538	0.572169	0.396387
BBS01-67	2009	2.45503e+06	10.051	2.30771	0	0	0	1	2	0	0	partopenwide	0	1	0	0	0	0	2.4525	4.07734	0.477235	0.508035
BBS01I-69	2009	2.45503e+06	10.058	2.30833	0	0	0	1	2	0	1	Interior	0	0	0	0	0	0	2.4525	4.07734	0.477235	0.508035
BBS02-72	2009	2.45503e+06	10.064	2.30895	0	0	0	1	3	1	0	partopenwide	0	1	0	0	0	0	2.4525	4.07734	0.477235	0.508035
BBS02I-58	2009	2.45503e+06	10.069	2.30944	0	0	0	1	2	0	0	Interior	0	0	0	0	0	0	2.4525	4.07734	0.477235	0.508035
BBS03-68	2009	2.45503e+06	1.6674	0.511247	0	0	0	0	2	0	1	partopenwide	0	1	0	0	0	0	2.4525	4.07734	0.477235	0.508035
BDR01-93	2008	2.45464e+06	10.5	2.35137	0	1	1	1	1	0	0	openwide	1	0	0	0	0	0	0.425218	0.711354	0.816371	0.0764982
BDR02-58	2008	2.45464e+06	10.5	2.35137	0	1	1	0	1	0	2	openwide	1	0	0	0	0	0	0.425218	0.711354	0.816371	0.0764982
BDR02I-54	2008	2.45464e+06	4.1333	1.41908	0	0	1	0	3	1	1	Interior	0	0	0	0	0	0	0.425218	0.711354	0.816371	0.0764982
BDR03-38	2008	2.45464e+06	10.5	2.35137	0	1	1	0	1	0	0	openwide	1	0	0	0	0	0	0.425218	0.711354	0.816371	0.0764982
BDR03I-104	2008	2.45464e+06	10.5	2.35137	0	0	1	0	3	1	0	Interior	0	0	0	0	0	0	0.425218	0.711354	0.816371	0.0764982
BE01-66	2009	2.45502e+06	10.5	2.35137	0	0	0	0	3	1	2	openwide	1	0	0	0	0	0	11.2471	18.6292	0.969372	0.0050209
BE01I-72	2009	2.45502e+06	10.5	2.35137	0	0	0	0	3	1	1	Interior	0	0	0	0	0	0	11.2471	18.6292	0.969372	0.0050209
BE02-51	2009	2.45502e+06	10.5	2.35137	0	0	0	0	3	1	1	partopenwide	0	1	0	0	0	0	11.2471	18.6292	0.969372	0.0050209
BE02I-103	2009	2.45502e+06	10.5	2.35137	0	0	0	0	3	1	0	Interior	0	0	0	0	0	0	11.2471	18.6292	0.969372	0.0050209
BE03-95	2009	2.45502e+06	10.5	2.35137	0	0	0	0	3	1	1	openwide	1	0	0	0	0	0	11.2471	18.6292	0.969372	0.0050209
BE03I-65	2009	2.45502e+06	10.5	2.35137	0	0	0	0	3	1	0	Interior	0	0	0	0	0	0	11.2471	18.6292	0.969372	0.0050209
BG01-57	2008	2.45466e+06	2.9215	1.0721	0	0	0	1	4	1	1	closedwide	0	0	1	0	0	0	0.898931	1.49981	0.0023431	0.997657
BG01I-44	2008	2.45466e+06	10.5	2.35137	0	0	0	1	4	1	0	Interior	0	0	0	0	0	0	0.898931	1.49981	0.0023431	0.997657
BG02-04	2008	2.45466e+06	10.5	2.35137	0	0	0	1	3	1	0	closedwide	0	0	1	0	0	0	0.898931	1.49981	0.0023431	0.997657
BG02I-07	2008	2.45466e+06	10.5	2.35137	1	0	0	1	3	1	0	Interior	0	0	0	0	0	0	0.898931	1.49981	0.0023431	0.997657
BG03-03	2008	2.45466e+06	10.5	2.35137	1	0	0	1	4	1	1	closedwide	0	0	1	0	0	0	0.898931	1.49981	0.0023431	0.997657
BG03I-29	2008	2.45466e+06	10.5	2.35137	0	0	0	1	4	1	0	Interior	0	0	0	0	0	0	0.898931	1.49981	0.0023431	0.997657
BG101-32	2008	2.45466e+06	4.8521	1.57941	0	0	0	0	2	0	1	openwide	1	0	0	0	0	0	0.621356	1.03563	0.853271	0.13736
BG101I-30	2008	2.45466e+06	8.0819	2.08963	0	0	0	0	2	0	1	Interior	0	0	0	0	0	0	0.621356	1.03563	0.853271	0.13736
BG102-54	2008	2.45466e+06	10.5	2.35137	0	0	0	1	2	0	0	partopenwide	0	1	0	0	0	0	0.621356	1.03563	0.853271	0.13736
BG102I-78	2008	2.45466e+06	10.5	2.35137	0	0	0	0	2	0	0	Interior	0	0	0	0	0	0	0.621356	1.03563	0.853271	0.13736
BG103-23	2008	2.45466e+06	10.5	2.35137	0	0	0	0	2	0	0	openwide	1	0	0	0	0	0	0.621356	1.03563	0.853271	0.13736
BG103I-13	2008	2.45466e+06	10.5	2.35137	1	0	0	0	2	0	0	Interior	0	0	0	0	0	0	0.621356	1.03563	0.853271	0.13736
BG201-66	2008	2.45466e+06	10.5	2.35137	0	1	1	1	2	0	1	partopenwide	0	1	0	0	0	0	1.79502	3.00455	0.750418	0.147975
BG202-01	2008	2.45466e+06	10.5	2.35137	0	1	1	1	2	0	1	openwide	1	0	0	0	0	0	1.79502	3.00455	0.750418	0.147975
BG202I-109	2008	2.45466e+06	10.5	2.35137	0	0	1	1	2	0	0	Interior	0	0	0	0	0	0	1.79502	3.00455	0.750418	0.147975
BG203-41	2008	2.45466e+06	10.5	2.35137	0	1	1	0	2	0	0	openwide	1	0	0	0	0	0	1.79502	3.00455	0.750418	0.147975
BG203I-40	2008	2.45466e+06	10.5	2.35137	0	0	1	1	2	0	0	Interior	0	0	0	0	0	0	1.79502	3.00455	0.750418	0.147975
BG301-38	2008	2.45466e+06	10.5	2.35137	0	0	0	1	2	0	0	partopenwide	0	1	0	0	0	0	2.49424	3.33579	0.733991	0.196455
BG301I-96	2008	2.45466e+06	10.5	2.35137	0	0	0	1	2	0	0	Interior	0	0	0	0	0	0	2.49424	3.33579	0.733991	0.196455
BG302-70	2008	2.45466e+06	10.5	2.35137	0	0	0	0	2	0	1	partopenwide	0	1	0	0	0	0	2.49424	3.33579	0.733991	0.196455
BG302I-16	2008	2.45466e+06	10.5	2.35137	0	0	0	0	3	1	1	Interior	0	0	0	0	0	0	2.49424	3.33579	0.733991	0.196455
BG303-105	2008	2.45466e+06	9.3313	2.23337	0	0	0	0	1	0	1	openwide	1	0	0	0	0	0	2.49424	3.33579	0.733991	0.196455
BG303I-97	2008	2.45466e+06	1.475	0.388658	0	0	0	0	2	0	0	Interior	0	0	0	0	0	0	2.49424	3.33579	0.733991	0.196455
BOV01-25	2008	2.45464e+06	10.5	2.35137	0	1	1	1	4	1	0	partopenwide	0	1	0	0	0	0	1.04206	1.61064	0.659022	0.216773
BOV02-51	2008	2.45464e+06	10.5	2.35137	1	1	1	1	3	1	2	openwide	1	0	0	0	0	0	1.04206	1.61064	0.659022	0.216773
BOV02I-103	2008	2.45464e+06	10.5	2.35137	1	0	1	0	3	1	0	Interior	0	0	0	0	0	0	1.04206	1.61064	0.659022	0.216773
BOV03-17	2008	2.45464e+06	10.5	2.35137	0	1	1	1	3	1	1	partopenwide	0	1	0	0	0	0	1.04206	1.61064	0.659022	0.216773
BOV03I-63	2008	2.45464e+06	10.5	2.35137	0	0	1	1	3	1	2	Interior	0	0	0	0	0	0	1.04206	1.61064	0.659022	0.216773
BPP01-15	2009	2.45503e+06	10.5	2.35137	0	0	0	1	2	0	0	closedwide	0	0	1	0	0	0	0.362752	0.608661	0.702459	0.292189
BPP01I-05	2009	2.45503e+06	10.5	2.35137	0	0	0	1	2	0	0	Interior	0	0	0	0	0	0	0.362752	0.608661	0.702459	0.292189
BPP02-36	2009	2.45503e+06	10.5	2.35137	0	0	0	1	2	0	3	closedwide	0	0	1	0	0	0	0.362752	0.608661	0.702459	0.292189
BPP02I-28	2009	2.45503e+06	10.5	2.35137	0	0	0	1	2	0	1	Interior	0	0	0	0	0	0	0.362752	0.608661	0.702459	0.292189
BPP03-01	2009	2.45503e+06	10.5	2.35137	0	0	0	1	2	0	0	partopenwide	0	1	0	0	0	0	0.362752	0.608661	0.702459	0.292189
BPP03I-30	2009	2.45503e+06	10.5	2.35137	0	0	0	1	2	0	0	Interior	0	0	0	0	0	0	0.362752	0.608661	0.702459	0.292189
BQ01-37	2009	2.45499e+06	10.5	2.35137	0	0	0	0	2	0	2	mulched34open	0	0	0	0	1	0	6.57775	11.1569	0.917992	0.0659414
BQ02-34	2009	2.45499e+06	10.5	2.35137	0	0	0	0	2	0	0	mulched34open	0	0	0	0	1	0	6.57775	11.1569	0.917992	0.0659414
BQ02I-17	2009	2.45499e+06	10.5	2.35137	0	0	0	0	2	0	1	Interior	0	0	0	0	0	0	6.57775	11.1569	0.917992	0.0659414
BQ03-13	2009	2.45499e+06	7.041	1.95175	0	0	0	0	2	0	0	mulched34open	0	0	0	0	1	0	6.57775	11.1569	0.917992	0.0659414
BQ03I-03	2009	2.45499e+06	10.5	2.35137	0	0	0	0	2	0	0	Interior	0	0	0	0	0	0	6.57775	11.1569	0.917992	0.0659414
C01-91	2008	2.45463e+06	10.5	2.35137	0	1	1	0	2	0	1	openwide	1	0	0	0	0	0	0.305556	0.509261	0.833417	0.16374
C01I-17	2008	2.45463e+06	10.5	2.35137	0	0	1	0	1	0	1	Interior	0	0	0	0	0	0	0.305556	0.509261	0.833417	0.16374
C02-29	2008	2.45463e+06	10.5	2.35137	0	1	1	0	2	0	1	openwide	1	0	0	0	0	0	0.305556	0.509261	0.833417	0.16374
C02I-103	2008	2.45463e+06	7.7486	2.04751	0	0	1	0	3	1	2	Interior	0	0	0	0	0	0	0.305556	0.509261	0.833417	0.16374
C03I-63	2008	2.45463e+06	10.5	2.35137	0	0	1	0	2	0	0	Interior	0	0	0	0	0	0	0.305556	0.509261	0.833417	0.16374
CAL01-117	2009	2.45498e+06	10.5	2.35137	0	1	1	1	3	1	0	bladed56open	0	0	0	0	0	1	2.75619	5.1331	0.238526	0.747739
CAL01I-115	2009	2.45498e+06	10.5	2.35137	0	0	1	1	3	1	1	Interior	0	0	0	0	0	0	2.75619	5.1331	0.238526	0.747739
CAL02-119	2009	2.45498e+06	10.5	2.35137	0	0	1	1	3	1	0	bladed56open	0	0	0	0	0	1	2.75619	5.1331	0.238526	0.747739
CAL02I-118	2009	2.45498e+06	10.5	2.35137	0	0	1	1	4	1	1	Interior	0	0	0	0	0	0	2.75619	5.1331	0.238526	0.747739
CAL03-116	2009	2.45498e+06	3.3007	1.19413	0	0	1	1	3	1	0	bladed56open	0	0	0	0	0	1	2.75619	5.1331	0.238526	0.747739
CAL03I-120	2009	2.45498e+06	10.5	2.35137	1	0	1	1	4	1	0	Interior	0	0	0	0	0	0	2.75619	5.1331	0.238526	0.747739
CC01-69	2008	2.45466e+06	10.5	2.35137	0	0	0	0	2	0	0	closedwide	0	0	1	0	0	0	1.76386	0.693908	0.376047	0.588275
CC01I-31	2008	2.45466e+06	10.5	2.35137	0	0	0	0	1	0	0	Interior	0	0	0	0	0	0	1.76386	0.693908	0.376047	0.588275
CC02-93	2008	2.45466e+06	10.5	2.35137	0	0	0	1	2	0	0	closedwide	0	0	1	0	0	0	1.76386	0.693908	0.376047	0.588275
CC02I-103	2008	2.45466e+06	10.5	2.35137	0	0	0	0	2	0	1	Interior	0	0	0	0	0	0	1.76386	0.693908	0.376047	0.588275
CC03-95	2008	2.45466e+06	10.5	2.35137	0	0	0	0	1	0	0	closedwide	0	0	1	0	0	0	1.76386	0.693908	0.376047	0.588275
CC03I-15	2008	2.45466e+06	10.5	2.35137	0	0	0	0	1	0	0	Interior	0	0	0	0	0	0	1.76386	0.693908	0.376047	0.588275
CH01-36	2009	2.45503e+06	9.3986	2.24056	0	0	0	0	2	0	1	partopenwide	0	1	0	0	0	0	10.4087	16.9098	0.788127	0.1801
CH01I-07	2009	2.45503e+06	10.5	2.35137	0	0	0	0	2	0	1	Interior	0	0	0	0	0	0	10.4087	16.9098	0.788127	0.1801
CH02-78	2009	2.45503e+06	10.5	2.35137	0	0	0	1	3	1	1	partopenwide	0	1	0	0	0	0	10.4087	16.9098	0.788127	0.1801
CH02I-97	2009	2.45503e+06	10.5	2.35137	0	0	0	1	3	1	0	Interior	0	0	0	0	0	0	10.4087	16.9098	0.788127	0.1801
CH03-31	2009	2.45503e+06	10.5	2.35137	0	0	0	1	3	1	1	partopenwide	0	1	0	0	0	0	10.4087	16.9098	0.788127	0.1801
CH03I-133	2009	2.45503e+06	2.2111	0.793495	0	0	0	0	2	0	1	Interior	0	0	0	0	0	0	10.4087	16.9098	0.788127	0.1801
CNT01-151	2008	2.4547e+06	10.5	2.35137	0	0	0	1	3	1	1	closedwide	0	0	1	0	0	0	0.5837	0.973514	0.282154	0.707643
CNT01I-31	2008	2.4547e+06	10.5	2.35137	1	0	0	0	2	0	1	Interior	0	0	0	0	0	0	0.5837	0.973514	0.282154	0.707643
CNT02I-58	2008	2.4547e+06	10.5	2.35137	1	0	0	1	4	1	0	Interior	0	0	0	0	0	0	0.5837	0.973514	0.282154	0.707643
CNT03-110	2008	2.4547e+06	10.5	2.35137	1	0	0	1	3	1	0	closedwide	0	0	1	0	0	0	0.5837	0.973514	0.282154	0.707643
CNT03I-24	2008	2.4547e+06	10.5	2.35137	0	0	0	1	4	1	0	Interior	0	0	0	0	0	0	0.5837	0.973514	0.282154	0.707643
CT01A-130	2009	2.45503e+06	10.5	2.35137	0	0	0	0	2	0	0	Interior	0	0	0	0	0	0	0	0	0.986708	0.013292
CT01B-60	2009	2.45503e+06	10.5	2.35137	0	0	0	0	1	0	1	Interior	0	0	0	0	0	0	0	0	0.986708	0.013292
CT02A-98	2009	2.45503e+06	10.5	2.35137	0	0	0	0	2	0	1	Interior	0	0	0	0	0	0	0	0	0.986708	0.013292
CT02B-125	2009	2.45503e+06	6.6257	1.89096	0	0	0	0	1	0	0	Interior	0	0	0	0	0	0	0	0	0.986708	0.013292
CT03A-6	2009	2.45503e+06	10.5	2.35137	0	0	0	0	2	0	0	Interior	0	0	0	0	0	0	0	0	0.986708	0.013292
CT03B-70	2009	2.45503e+06	0.93333	-0.0689964	0	0	0	1	2	0	0	Interior	0	0	0	0	0	0	0	0	0.986708	0.013292
D01-31	2009	2.45507e+06	10.5	2.35137	0	0	0	0	1	0	1	opennarrow	0	0	0	1	0	0	8.10581	11.8626	0.819551	0.0033478
D01I-72	2009	2.45507e+06	8.3118	2.11768	0	0	0	0	3	1	0	Interior	0	0	0	0	0	0	8.10581	11.8626	0.819551	0.0033478
D02-03	2009	2.45507e+06	10.5	2.35137	0	0	0	0	3	1	1	opennarrow	0	0	0	1	0	0	8.10581	11.8626	0.819551	0.0033478
D02I-25	2009	2.45507e+06	10.5	2.35137	0	0	0	1	1	0	0	Interior	0	0	0	0	0	0	8.10581	11.8626	0.819551	0.0033478
D03-15	2009	2.45507e+06	10.5	2.35137	0	0	0	1	1	0	1	opennarrow	0	0	0	1	0	0	8.10581	11.8626	0.819551	0.0033478
D03I-22	2009	2.45507e+06	10.428	2.34447	0	0	0	1	3	1	2	Interior	0	0	0	0	0	0	8.10581	11.8626	0.819551	0.0033478
DB01-18	2009	2.45498e+06	10.5	2.35137	1	0	0	0	2	0	1	opennarrow	0	0	0	1	0	0	6.27188	7.13642	0.764686	0.224268
DB01I-17	2009	2.45498e+06	10.5	2.35137	0	0	0	0	2	0	0	Interior	0	0	0	0	0	0	6.27188	7.13642	0.764686	0.224268
DB02-14	2009	2.45498e+06	10.5	2.35137	0	0	0	0	2	0	0	opennarrow	0	0	0	1	0	0	6.27188	7.13642	0.764686	0.224268
DB02I-15	2009	2.45498e+06	10.5	2.35137	0	0	0	0	3	1	0	Interior	0	0	0	0	0	0	6.27188	7.13642	0.764686	0.224268
DB03-13	2009	2.45498e+06	10.5	2.35137	1	0	0	0	3	1	0	opennarrow	0	0	0	1	0	0	6.27188	7.13642	0.764686	0.224268
DB03I-16	2009	2.45498e+06	10.5	2.35137	0	0	0	0	3	1	0	Interior	0	0	0	0	0	0	6.27188	7.13642	0.764686	0.224268
DE01-55	2009	2.45503e+06	10.5	2.35137	0	0	0	1	2	0	0	closedwide	0	0	1	0	0	0	0.434342	0.727576	0.845162	0.153499
DE01I-86	2009	2.45503e+06	10.5	2.35137	0	0	0	1	1	0	1	Interior	0	0	0	0	0	0	0.434342	0.727576	0.845162	0.153499
DE02-44	2009	2.45503e+06	9.7243	2.27463	0	0	0	1	2	0	1	partopenwide	0	1	0	0	0	0	0.434342	0.727576	0.845162	0.153499
DE02I-93	2009	2.45503e+06	10.5	2.35137	0	0	0	1	3	1	1	Interior	0	0	0	0	0	0	0.434342	0.727576	0.845162	0.153499
DE03-56	2009	2.45503e+06	8.6549	2.15812	0	0	0	1	2	0	2	closedwide	0	0	1	0	0	0	0.434342	0.727576	0.845162	0.153499
DE03I-71	2009	2.45503e+06	10.5	2.35137	0	0	0	1	2	0	1	Interior	0	0	0	0	0	0	0.434342	0.727576	0.845162	0.153499
DF01-46	2009	2.45503e+06	10.5	2.35137	0	0	0	1	3	1	1	partopenwide	0	1	0	0	0	0	10.2271	11.7174	0.52302	0.443496
DF01I-127	2009	2.45503e+06	10.5	2.35137	0	0	0	1	3	1	0	Interior	0	0	0	0	0	0	10.2271	11.7174	0.52302	0.443496
DF02-54	2009	2.45503e+06	10.5	2.35137	0	0	0	1	3	1	0	closedwide	0	0	1	0	0	0	10.2271	11.7174	0.52302	0.443496
DF02I-76	2009	2.45503e+06	10.5	2.35137	0	0	0	1	2	0	2	Interior	0	0	0	0	0	0	10.2271	11.7174	0.52302	0.443496
DF03-77	2009	2.45503e+06	10.5	2.35137	0	0	0	1	1	0	1	partopenwide	0	1	0	0	0	0	10.2271	11.7174	0.52302	0.443496
DF03I-84	2009	2.45503e+06	10.5	2.35137	0	0	0	1	1	0	0	Interior	0	0	0	0	0	0	10.2271	11.7174	0.52302	0.443496
DL01-26	2009	2.455e+06	8.0549	2.08628	0	0	0	0	3	1	1	mulched34open	0	0	0	0	1	0	7.13845	9.03602	0.925008	0.074992
DL01I-25	2009	2.455e+06	10.5	2.35137	1	0	0	0	3	1	1	Interior	0	0	0	0	0	0	7.13845	9.03602	0.925008	0.074992
DL02-39	2009	2.455e+06	10.5	2.35137	0	0	0	0	2	0	0	openwide	1	0	0	0	0	0	7.13845	9.03602	0.925008	0.074992
DL02I-34	2009	2.455e+06	10.5	2.35137	0	0	0	0	2	0	0	Interior	0	0	0	0	0	0	7.13845	9.03602	0.925008	0.074992
DL03-29	2009	2.455e+06	10.5	2.35137	0	0	0	0	1	0	0	opennarrow	0	0	0	1	0	0	7.13845	9.03602	0.925008	0.074992
DL04-36	2009	2.455e+06	10.5	2.35137	0	0	0	0	3	1	0	opennarrow	0	0	0	1	0	0	7.13845	9.03602	0.925008	0.074992
DL04I-35	2009	2.455e+06	10.5	2.35137	0	0	0	0	3	1	1	Interior	0	0	0	0	0	0	7.13845	9.03602	0.925008	0.074992
DM01-128	2009	2.45509e+06	9.7069	2.27284	0	0	0	1	3	1	1	mulched34open	0	0	0	0	1	0	6.40718	10.8667	0.701219	0.298781
DM01I-117	2009	2.45509e+06	9.7007	2.2722	0	0	0	1	3	1	1	Interior	0	0	0	0	0	0	6.40718	10.8667	0.701219	0.298781
DV01-18	2009	2.45502e+06	9.7639	2.27869	0	0	0	1	3	1	0	closedwide	0	0	1	0	0	0	7.17259	10.2569	0.0286192	0.96569
DV01I-08	2009	2.45502e+06	9.7674	2.27905	0	0	0	1	3	1	0	Interior	0	0	0	0	0	0	7.17259	10.2569	0.0286192	0.96569
DV02I-81	2009	2.45502e+06	9.7965	2.28203	0	0	0	1	3	1	0	Interior	0	0	0	0	0	0	7.17259	10.2569	0.0286192	0.96569
DV03-24	2009	2.45502e+06	9.7396	2.2762	0	0	0	1	2	0	1	closedwide	0	0	1	0	0	0	7.17259	10.2569	0.0286192	0.96569
DV03I-20	2009	2.45502e+06	9.7847	2.28082	0	0	0	1	2	0	0	Interior	0	0	0	0	0	0	7.17259	10.2569	0.0286192	0.96569
DW01-56	2009	2.45508e+06	9.7917	2.28153	1	0	0	0	3	1	0	opennarrow	0	0	0	1	0	0	8.62498	9.77469	0.695332	0.159779
DW01I-60	2009	2.45508e+06	9.7882	2.28118	0	0	0	0	2	0	0	Interior	0	0	0	0	0	0	8.62498	9.77469	0.695332	0.159779
DW02-122	2009	2.45508e+06	9.9479	2.29736	0	0	0	1	1	0	0	partopenwide	0	1	0	0	0	0	8.62498	9.77469	0.695332	0.159779
DW02I-19	2009	2.45508e+06	9.8687	2.28937	0	0	0	1	2	0	1	Interior	0	0	0	0	0	0	8.62498	9.77469	0.695332	0.159779
DW03-127	2009	2.45508e+06	2.0729	0.728958	0	0	0	0	1	0	1	opennarrow	0	0	0	1	0	0	8.62498	9.77469	0.695332	0.159779
DW03I-58	2009	2.45508e+06	9.9507	2.29764	0	0	0	0	2	0	0	Interior	0	0	0	0	0	0	8.62498	9.77469	0.695332	0.159779
E01-76	2009	2.45498e+06	10.5	2.35137	1	0	0	1	1	0	1	bladed56open	0	0	0	0	0	1	9.7599	13.6335	0.258361	0.723244
E01I-77	2009	2.45498e+06	10.5	2.35137	0	0	0	1	2	0	1	Interior	0	0	0	0	0	0	9.7599	13.6335	0.258361	0.723244
E02-73	2009	2.45498e+06	10.5	2.35137	0	0	0	1	3	1	1	bladed56open	0	0	0	0	0	1	9.7599	13.6335	0.258361	0.723244
E02I-74	2009	2.45498e+06	10.5	2.35137	1	0	0	1	3	1	0	Interior	0	0	0	0	0	0	9.7599	13.6335	0.258361	0.723244
E03-75	2009	2.45498e+06	10.5	2.35137	0	0	0	1	2	0	2	bladed56open	0	0	0	0	0	1	9.7599	13.6335	0.258361	0.723244
E03I-78	2009	2.45498e+06	6.125	1.81238	0	0	0	1	2	0	1	Interior	0	0	0	0	0	0	9.7599	13.6335	0.258361	0.723244
EA01-119	2009	2.45506e+06	0.98542	-0.0146873	0	0	0	0	2	0	1	opennarrow	0	0	0	1	0	0	7.97812	10.8229	0.659083	0.242723
EA01I-35	2009	2.45506e+06	10.5	2.35137	0	0	0	0	2	0	1	Interior	0	0	0	0	0	0	7.97812	10.8229	0.659083	0.242723
EA02I-37	2009	2.45506e+06	10.5	2.35137	0	0	0	0	2	0	2	Interior	0	0	0	0	0	0	7.97812	10.8229	0.659083	0.242723
EA03I-32	2009	2.45506e+06	10.5	2.35137	0	0	0	0	2	0	2	Interior	0	0	0	0	0	0	7.97812	10.8229	0.659083	0.242723
EEA01-02	2009	2.45508e+06	8.9257	2.18893	0	0	0	1	2	0	0	opennarrow	0	0	0	1	0	0	7.97812	10.8229	0.659083	0.242723
EEA01I-35	2009	2.45508e+06	10.5	2.35137	0	0	0	1	2	0	2	Interior	0	0	0	0	0	0	7.97812	10.8229	0.659083	0.242723
EEA02-16	2009	2.45508e+06	10.5	2.35137	0	0	0	1	2	0	0	partopenwide	0	1	0	0	0	0	7.97812	10.8229	0.659083	0.242723
EEA02I-131	2009	2.45508e+06	10.5	2.35137	0	0	0	0	2	0	1	Interior	0	0	0	0	0	0	7.97812	10.8229	0.659083	0.242723
EEA03-32	2009	2.45508e+06	10.5	2.35137	0	0	0	1	1	0	0	opennarrow	0	0	0	1	0	0	7.97812	10.8229	0.659083	0.242723
EEA03I-37	2009	2.45508e+06	10.5	2.35137	0	0	0	0	1	0	1	Interior	0	0	0	0	0	0	7.97812	10.8229	0.659083	0.242723
EG01-13	2008	2.4547e+06	10.5	2.35137	0	1	1	0	2	0	1	openwide	1	0	0	0	0	0	0.7547	0.414124	0.982253	0.0033484
EG01I-32	2008	2.4547e+06	10.5	2.35137	1	0	1	0	3	1	0	Interior	0	0	0	0	0	0	0.7547	0.414124	0.982253	0.0033484
EG02-51	2008	2.4547e+06	3.9625	1.37688	0	1	1	1	3	1	0	partopenwide	0	1	0	0	0	0	0.7547	0.414124	0.982253	0.0033484
EG02I-23	2008	2.4547e+06	10.5	2.35137	0	0	1	0	2	0	1	Interior	0	0	0	0	0	0	0.7547	0.414124	0.982253	0.0033484
EG03-01	2008	2.4547e+06	10.5	2.35137	0	1	1	0	2	0	1	openwide	1	0	0	0	0	0	0.7547	0.414124	0.982253	0.0033484
EG03I-54	2008	2.4547e+06	10.5	2.35137	1	0	1	0	2	0	0	Interior	0	0	0	0	0	0	0.7547	0.414124	0.982253	0.0033484
ENC01I-73	2008	2.4547e+06	10.5	2.35137	1	0	0	1	4	1	0	Interior	0	0	0	0	0	0	2.56925	2.76982	0.220532	0.770774
F01-05	2009	2.45497e+06	10.5	2.35137	0	0	0	0	1	0	0	openwide	1	0	0	0	0	0	8.22159	3.17641	0.880207	0.0786348
F02-03	2009	2.45497e+06	10.5	2.35137	0	0	0	0	1	0	0	openwide	1	0	0	0	0	0	8.22159	3.17641	0.880207	0.0786348
F02I-04	2009	2.45497e+06	10.5	2.35137	0	0	0	0	1	0	1	Interior	0	0	0	0	0	0	8.22159	3.17641	0.880207	0.0786348
F03-01	2009	2.45497e+06	10.5	2.35137	1	0	0	0	2	0	0	openwide	1	0	0	0	0	0	8.22159	3.17641	0.880207	0.0786348
F03I-02	2009	2.45497e+06	10.5	2.35137	0	0	0	1	1	0	1	Interior	0	0	0	0	0	0	8.22159	3.17641	0.880207	0.0786348
FA01-106	2009	2.45508e+06	10.5	2.35137	0	0	0	1	1	0	0	opennarrow	0	0	0	1	0	0	9.26746	12.2811	0.804588	0.110348
FA01-25	2008	2.45466e+06	10.046	2.30716	0	1	1	1	3	1	0	closedwide	0	0	1	0	0	0	0.450473	0.752402	0.155236	0.844764
FA01-51	2009	2.45508e+06	10.5	2.35137	0	0	0	0	3	1	0	bladed56open	0	0	0	0	0	1	8.93699	13.1346	0.911967	0.083682
FA01I-10	2009	2.45508e+06	10.5	2.35137	0	0	0	0	3	1	0	Interior	0	0	0	0	0	0	8.93699	13.1346	0.911967	0.083682
FA01I-110	2008	2.45466e+06	9.934	2.29597	0	0	1	1	3	1	0	Interior	0	0	0	0	0	0	0.450473	0.752402	0.155236	0.844764
FA01I-119	2009	2.45508e+06	10.5	2.35137	0	0	0	1	1	0	1	Interior	0	0	0	0	0	0	9.26746	12.2811	0.804588	0.110348
FA02-18	2009	2.45508e+06	10.5	2.35137	0	0	0	0	2	0	1	opennarrow	0	0	0	1	0	0	9.26746	12.2811	0.804588	0.110348
FA02-47	2008	2.45466e+06	9.9632	2.2989	0	1	1	1	3	1	0	closedwide	0	0	1	0	0	0	0.450473	0.752402	0.155236	0.844764
FA02-88	2009	2.45508e+06	10.5	2.35137	0	0	0	0	3	1	1	bladed56open	0	0	0	0	0	1	8.93699	13.1346	0.911967	0.083682
FA02I-08	2009	2.45508e+06	10.5	2.35137	0	0	0	0	2	0	1	Interior	0	0	0	0	0	0	9.26746	12.2811	0.804588	0.110348
FA02I-46	2008	2.45466e+06	9.9222	2.29478	0	0	1	1	3	1	0	Interior	0	0	0	0	0	0	0.450473	0.752402	0.155236	0.844764
FA02I-49	2009	2.45508e+06	10.5	2.35137	0	0	0	0	3	1	2	Interior	0	0	0	0	0	0	8.93699	13.1346	0.911967	0.083682
FA03-63	2009	2.45508e+06	10.5	2.35137	0	0	0	0	3	1	1	bladed56open	0	0	0	0	0	1	8.93699	13.1346	0.911967	0.083682
FA03I-102	2009	2.45508e+06	10.5	2.35137	0	0	0	0	2	0	0	Interior	0	0	0	0	0	0	8.93699	13.1346	0.911967	0.083682
FA03I-19	2008	2.45466e+06	9.9083	2.29338	1	0	1	1	3	1	1	Interior	0	0	0	0	0	0	0.450473	0.752402	0.155236	0.844764
FC01-22	2008	2.45466e+06	10.044	2.30702	0	0	0	1	4	1	1	closedwide	0	0	1	0	0	0	0.931075	1.55866	0.127571	0.872429
FC01-91	2009	2.45498e+06	10.5	2.35137	0	0	0	1	1	0	1	Interior	0	0	0	0	0	0	8.73972	11.6143	0.065261	0.915663
FC01I-75	2008	2.45466e+06	10.034	2.30598	0	0	0	1	3	1	1	Interior	0	0	0	0	0	0	0.931075	1.55866	0.127571	0.872429
FC01I-92	2009	2.45498e+06	10.5	2.35137	0	0	0	1	1	0	0	Interior	0	0	0	0	0	0	8.73972	11.6143	0.065261	0.915663
FC02-02	2008	2.45466e+06	9.9729	2.29987	0	0	0	1	3	1	0	closedwide	0	0	1	0	0	0	0.931075	1.55866	0.127571	0.872429
FC02-93	2009	2.45498e+06	5.7924	1.75654	0	0	0	1	2	0	1	opennarrow	0	0	0	1	0	0	8.73972	11.6143	0.065261	0.915663
FC02I-59	2008	2.45466e+06	10.039	2.30647	0	0	0	1	3	1	0	Interior	0	0	0	0	0	0	0.931075	1.55866	0.127571	0.872429
FC02I-94	2009	2.45498e+06	10.5	2.35137	0	0	0	0	1	0	1	Interior	0	0	0	0	0	0	8.73972	11.6143	0.065261	0.915663
FC03-12	2008	2.45466e+06	9.8896	2.29148	0	0	0	1	2	0	2	closedwide	0	0	1	0	0	0	0.931075	1.55866	0.127571	0.872429
FC03-95	2009	2.45498e+06	10.5	2.35137	0	0	0	1	2	0	0	opennarrow	0	0	0	1	0	0	8.73972	11.6143	0.065261	0.915663
FC03I-58	2008	2.45466e+06	9.9625	2.29883	0	0	0	1	2	0	0	Interior	0	0	0	0	0	0	0.931075	1.55866	0.127571	0.872429
FC03I-96	2009	2.45498e+06	4.7785	1.56412	1	0	0	1	1	0	0	Interior	0	0	0	0	0	0	8.73972	11.6143	0.065261	0.915663
FFE01-134	2009	2.45503e+06	10.042	2.30674	0	1	1	1	3	1	2	openwide	1	0	0	0	0	0	3.22639	4.87703	0.877824	0.0821757
FFE01I-83	2009	2.45503e+06	10.053	2.30785	0	0	1	1	3	1	1	Interior	0	0	0	0	0	0	3.22639	4.87703	0.877824	0.0821757
FFE02-100	2009	2.45503e+06	10.062	2.30875	0	1	1	0	2	0	1	openwide	1	0	0	0	0	0	3.22639	4.87703	0.877824	0.0821757
FFE02I-102	2009	2.45503e+06	10.055	2.30806	0	0	1	0	2	0	0	Interior	0	0	0	0	0	0	3.22639	4.87703	0.877824	0.0821757
FFE03-49	2009	2.45503e+06	10.058	2.3084	0	1	1	0	2	0	0	openwide	1	0	0	0	0	0	3.22639	4.87703	0.877824	0.0821757
FFE03I-62	2009	2.45503e+06	10.094	2.31192	0	0	1	0	3	1	0	Interior	0	0	0	0	0	0	3.22639	4.87703	0.877824	0.0821757
FHG01-109	2009	2.455e+06	10.5	2.35137	1	0	0	1	3	1	1	partopenwide	0	1	0	0	0	0	0.475817	1.19734	0.635816	0.364017
FHG01I-110	2009	2.455e+06	10.5	2.35137	1	0	0	1	3	1	0	Interior	0	0	0	0	0	0	0.475817	1.19734	0.635816	0.364017
FHG02-112	2009	2.455e+06	5.9889	1.78991	0	0	0	0	2	0	0	mulched34open	0	0	0	0	1	0	0.475817	1.19734	0.635816	0.364017
FHG02I-111	2009	2.455e+06	10.5	2.35137	0	0	0	0	2	0	0	Interior	0	0	0	0	0	0	0.475817	1.19734	0.635816	0.364017
FHG03-113	2009	2.455e+06	10.5	2.35137	0	0	0	0	2	0	1	mulched34open	0	0	0	0	1	0	0.475817	1.19734	0.635816	0.364017
FHG03I-114	2009	2.455e+06	10.5	2.35137	1	0	0	0	3	1	1	Interior	0	0	0	0	0	0	0.475817	1.19734	0.635816	0.364017
FL01-134	2009	2.45508e+06	10.5	2.35137	0	0	0	0	3	1	0	opennarrow	0	0	0	1	0	0	10.7927	14.5276	0.851071	0.0681058
FL01-53	2009	2.45499e+06	10.5	2.35137	0	0	0	0	2	0	2	mulched34open	0	0	0	0	1	0	5.4762	8.02655	0.785009	0.119458
FL01I-100	2009	2.45508e+06	10.5	2.35137	0	0	0	0	2	0	0	Interior	0	0	0	0	0	0	10.7927	14.5276	0.851071	0.0681058
FL02-51	2009	2.45499e+06	7.4618	2.0098	0	0	0	0	1	0	0	mulched34open	0	0	0	0	1	0	5.4762	8.02655	0.785009	0.119458
FL02-66	2009	2.45508e+06	10.5	2.35137	0	0	0	0	2	0	0	opennarrow	0	0	0	1	0	0	10.7927	14.5276	0.851071	0.0681058
FL02I-07	2009	2.45508e+06	10.5	2.35137	0	0	0	0	2	0	1	Interior	0	0	0	0	0	0	10.7927	14.5276	0.851071	0.0681058
FL02I-74	2009	2.45499e+06	10.5	2.35137	0	0	0	0	1	0	0	Interior	0	0	0	0	0	0	5.4762	8.02655	0.785009	0.119458
FL03-73	2009	2.45499e+06	7.6625	2.03634	0	0	0	0	2	0	1	mulched34open	0	0	0	0	1	0	5.4762	8.02655	0.785009	0.119458
FL03I-107	2009	2.45499e+06	10.5	2.35137	0	0	0	0	2	0	0	Interior	0	0	0	0	0	0	5.4762	8.02655	0.785009	0.119458
FL03I-67	2009	2.45508e+06	10.5	2.35137	1	0	0	0	2	0	0	Interior	0	0	0	0	0	0	10.7927	14.5276	0.851071	0.0681058
FN01-67	2009	2.45498e+06	10.5	2.35137	0	0	0	0	2	0	0	openwide	1	0	0	0	0	0	12.4565	11.3929	0.913727	0.0038455
FN01I-68	2009	2.45498e+06	10.5	2.35137	0	0	0	1	2	0	1	Interior	0	0	0	0	0	0	12.4565	11.3929	0.913727	0.0038455
FN02-69	2009	2.45498e+06	10.5	2.35137	0	0	0	0	2	0	1	openwide	1	0	0	0	0	0	12.4565	11.3929	0.913727	0.0038455
FN02I-70	2009	2.45498e+06	10.5	2.35137	0	0	0	0	2	0	0	Interior	0	0	0	0	0	0	12.4565	11.3929	0.913727	0.0038455
FN03-71	2009	2.45498e+06	10.006	2.30314	0	0	0	0	2	0	0	openwide	1	0	0	0	0	0	12.4565	11.3929	0.913727	0.0038455
FN03I-72	2009	2.45498e+06	10.5	2.35137	0	0	0	0	2	0	0	Interior	0	0	0	0	0	0	12.4565	11.3929	0.913727	0.0038455
FP01-71	2009	2.45508e+06	9.9632	2.2989	0	0	0	0	2	0	1	openwide	1	0	0	0	0	0	6.72928	9.54283	0.897625	0.0970224
FP01I-99	2009	2.45508e+06	9.8597	2.28846	0	0	0	0	2	0	0	Interior	0	0	0	0	0	0	6.72928	9.54283	0.897625	0.0970224
FP02-77	2009	2.45508e+06	10.035	2.30605	0	0	0	0	2	0	1	bladed56open	0	0	0	0	0	1	6.72928	9.54283	0.897625	0.0970224
FP02I-89	2009	2.45508e+06	9.9229	2.29485	0	0	0	0	2	0	1	Interior	0	0	0	0	0	0	6.72928	9.54283	0.897625	0.0970224
FP03-01	2009	2.45508e+06	4.4819	1.50005	0	0	0	1	3	1	1	bladed56open	0	0	0	0	0	1	6.72928	9.54283	0.897625	0.0970224
FP03I-103	2009	2.45508e+06	9.9583	2.29841	0	0	0	1	3	1	1	Interior	0	0	0	0	0	0	6.72928	9.54283	0.897625	0.0970224
FP101-28	2009	2.45502e+06	10.5	2.35137	0	0	0	0	2	0	1	partopenwide	0	1	0	0	0	0	3.08104	0.860284	0.973403	0.0015055
FP101I-30	2009	2.45502e+06	10.5	2.35137	0	0	0	0	2	0	1	Interior	0	0	0	0	0	0	3.08104	0.860284	0.973403	0.0015055
FP102-05	2009	2.45502e+06	10.5	2.35137	0	0	0	0	2	0	0	partopenwide	0	1	0	0	0	0	3.08104	0.860284	0.973403	0.0015055
FP102I-15	2009	2.45502e+06	10.5	2.35137	1	0	0	0	3	1	0	Interior	0	0	0	0	0	0	3.08104	0.860284	0.973403	0.0015055
FP103-36	2009	2.45502e+06	10.5	2.35137	0	0	0	0	3	1	0	partopenwide	0	1	0	0	0	0	3.08104	0.860284	0.973403	0.0015055
FP103I-10	2009	2.45502e+06	10.5	2.35137	1	0	0	0	3	1	1	Interior	0	0	0	0	0	0	3.08104	0.860284	0.973403	0.0015055
FP301-42	2009	2.45502e+06	10.5	2.35137	0	1	1	0	2	0	1	openwide	1	0	0	0	0	0	0.319467	0.330008	0.791632	0.0048536
FP301I-22	2009	2.45502e+06	10.5	2.35137	0	0	1	0	2	0	1	Interior	0	0	0	0	0	0	0.319467	0.330008	0.791632	0.0048536
FP302-82	2009	2.45502e+06	10.5	2.35137	0	0	1	0	3	1	1	openwide	1	0	0	0	0	0	0.319467	0.330008	0.791632	0.0048536
FP302I-124	2009	2.45502e+06	10.5	2.35137	0	0	1	0	2	0	0	Interior	0	0	0	0	0	0	0.319467	0.330008	0.791632	0.0048536
FP303-52	2009	2.45502e+06	10.5	2.35137	0	0	1	0	3	1	2	openwide	1	0	0	0	0	0	0.319467	0.330008	0.791632	0.0048536
FP303I-14	2009	2.45502e+06	10.5	2.35137	0	0	1	0	2	0	1	Interior	0	0	0	0	0	0	0.319467	0.330008	0.791632	0.0048536
FR01-53	2009	2.45504e+06	9.9083	2.29338	0	0	0	1	1	0	1	Interior	0	0	0	0	0	0	0.420697	0.703986	0.86458	0.0898895
FR01I-65	2009	2.45504e+06	9.9667	2.29925	0	0	0	0	2	0	1	Interior	0	0	0	0	0	0	0.420697	0.703986	0.86458	0.0898895
FR02-45	2009	2.45504e+06	9.9486	2.29743	0	0	0	0	2	0	0	Interior	0	0	0	0	0	0	0.420697	0.703986	0.86458	0.0898895
FR02I-33	2009	2.45504e+06	10.008	2.30335	0	0	0	0	2	0	0	Interior	0	0	0	0	0	0	0.420697	0.703986	0.86458	0.0898895
FR03-13	2009	2.45504e+06	10.033	2.30591	0	0	0	1	1	0	1	Interior	0	0	0	0	0	0	0.420697	0.703986	0.86458	0.0898895
FR03I-79	2009	2.45504e+06	10.019	2.30453	0	0	0	0	1	0	0	Interior	0	0	0	0	0	0	0.420697	0.703986	0.86458	0.0898895
FUK01-56	2008	2.4547e+06	10.5	2.35137	0	1	1	1	2	0	0	openwide	1	0	0	0	0	0	3.43792	1.18242	0.921867	0.0230885
FUK01I-109	2008	2.4547e+06	1.5056	0.409165	0	0	1	1	2	0	0	Interior	0	0	0	0	0	0	3.43792	1.18242	0.921867	0.0230885
FUK02-22	2008	2.4547e+06	10.5	2.35137	0	1	1	0	2	0	1	partopenwide	0	1	0	0	0	0	3.43792	1.18242	0.921867	0.0230885
FUK03-69	2008	2.4547e+06	10.5	2.35137	1	0	1	0	2	0	1	closedwide	0	0	1	0	0	0	3.43792	1.18242	0.921867	0.0230885
FUK03I-46	2008	2.4547e+06	10.5	2.35137	0	0	1	0	2	0	0	Interior	0	0	0	0	0	0	3.43792	1.18242	0.921867	0.0230885
FY01-21	2009	2.45508e+06	6.1583	1.8178	0	0	0	0	2	0	0	mulched34open	0	0	0	0	1	0	11.5363	13.2997	0.925033	0.0182396
FY01I-57	2009	2.45508e+06	10.5	2.35137	0	0	0	0	2	0	0	Interior	0	0	0	0	0	0	11.5363	13.2997	0.925033	0.0182396
FY02-126	2009	2.45508e+06	10.5	2.35137	0	0	0	0	3	1	1	mulched34open	0	0	0	0	1	0	11.5363	13.2997	0.925033	0.0182396
FY02I-133	2009	2.45508e+06	9.5208	2.25348	1	0	0	0	3	1	0	Interior	0	0	0	0	0	0	11.5363	13.2997	0.925033	0.0182396
FY03-84	2009	2.45508e+06	10.5	2.35137	0	0	0	0	2	0	0	mulched34open	0	0	0	0	1	0	11.5363	13.2997	0.925033	0.0182396
FY03I-85	2009	2.45508e+06	10.5	2.35137	1	0	0	0	2	0	0	Interior	0	0	0	0	0	0	11.5363	13.2997	0.925033	0.0182396
G01-127	2009	2.455e+06	10.5	2.35137	0	0	0	1	2	0	1	mulched34open	0	0	0	0	1	0	4.12081	6.98386	0.0565406	0.903981
G01I-54	2009	2.455e+06	10.5	2.35137	0	0	0	1	2	0	1	Interior	0	0	0	0	0	0	4.12081	6.98386	0.0565406	0.903981
G02-125	2009	2.455e+06	10.5	2.35137	0	0	0	1	1	0	1	mulched34open	0	0	0	0	1	0	4.12081	6.98386	0.0565406	0.903981
G02I-126	2009	2.455e+06	10.5	2.35137	0	0	0	1	1	0	1	Interior	0	0	0	0	0	0	4.12081	6.98386	0.0565406	0.903981
G03-06	2009	2.455e+06	10.5	2.35137	0	0	0	1	1	0	0	mulched34open	0	0	0	0	1	0	4.12081	6.98386	0.0565406	0.903981
G03I-47	2009	2.455e+06	10.5	2.35137	0	0	0	1	2	0	0	Interior	0	0	0	0	0	0	4.12081	6.98386	0.0565406	0.903981
GB01-128	2009	2.45507e+06	9.866	2.28909	0	0	0	0	2	0	0	opennarrow	0	0	0	1	0	0	3.05634	3.63497	0.516993	0.295496
GB01A-24	2009	2.45504e+06	10.5	2.35137	1	0	0	0	3	1	0	Interior	0	0	0	0	0	0	0.0905152	0.149684	0.964375	0.0066901
GB01B-08	2009	2.45504e+06	10.5	2.35137	0	0	0	0	2	0	1	Interior	0	0	0	0	0	0	0.0905152	0.149684	0.964375	0.0066901
GB01I-97	2009	2.45507e+06	9.7229	2.27449	0	0	0	1	2	0	0	Interior	0	0	0	0	0	0	3.05634	3.63497	0.516993	0.295496
GB02-45	2009	2.45507e+06	9.9063	2.29317	0	0	0	0	2	0	1	opennarrow	0	0	0	1	0	0	3.05634	3.63497	0.516993	0.295496
GB02A-19	2009	2.45504e+06	6.3229	1.84418	1	0	0	0	2	0	0	Interior	0	0	0	0	0	0	0.0905152	0.149684	0.964375	0.0066901
GB02B-18	2009	2.45504e+06	10.5	2.35137	0	0	0	0	2	0	1	Interior	0	0	0	0	0	0	0.0905152	0.149684	0.964375	0.0066901
GB02I-71	2009	2.45507e+06	1.3549	0.303698	0	0	0	0	2	0	0	Interior	0	0	0	0	0	0	3.05634	3.63497	0.516993	0.295496
GB03-117	2009	2.45507e+06	9.9785	2.30043	0	0	0	0	2	0	1	opennarrow	0	0	0	1	0	0	3.05634	3.63497	0.516993	0.295496
GB03A-87	2009	2.45504e+06	10.5	2.35137	1	0	0	0	3	1	0	Interior	0	0	0	0	0	0	0.0905152	0.149684	0.964375	0.0066901
GB03B-20	2009	2.45504e+06	10.5	2.35137	0	0	0	0	3	1	1	Interior	0	0	0	0	0	0	0.0905152	0.149684	0.964375	0.0066901
GB03I-98	2009	2.45507e+06	9.934	2.29597	0	0	0	1	2	0	1	Interior	0	0	0	0	0	0	3.05634	3.63497	0.516993	0.295496
GC01-126	2009	2.45503e+06	2.4632	0.901457	0	0	0	1	2	0	0	openwide	1	0	0	0	0	0	2.83216	3.68865	0.837992	0.107615
GC02-87	2009	2.45503e+06	9.8833	2.29085	0	0	0	0	3	1	1	openwide	1	0	0	0	0	0	2.83216	3.68865	0.837992	0.107615
GC03I-85	2009	2.45503e+06	9.8993	2.29246	0	0	0	1	2	0	2	Interior	0	0	0	0	0	0	2.83216	3.68865	0.837992	0.107615
GHW01-42	2009	2.45498e+06	4.7708	1.56252	0	0	0	0	3	1	0	mulched34open	0	0	0	0	1	0	6.47965	9.1532	0.750209	0.154632
GHW01I-40	2009	2.45498e+06	10.5	2.35137	0	0	0	0	3	1	1	Interior	0	0	0	0	0	0	6.47965	9.1532	0.750209	0.154632
GHW02-39	2009	2.45498e+06	10.5	2.35137	0	0	0	0	3	1	1	bladed56open	0	0	0	0	0	1	6.47965	9.1532	0.750209	0.154632
GHW02I-38	2009	2.45498e+06	10.5	2.35137	0	0	0	0	3	1	1	Interior	0	0	0	0	0	0	6.47965	9.1532	0.750209	0.154632
GHW03-41	2009	2.45498e+06	5.9715	1.787	0	0	0	0	3	1	0	bladed56open	0	0	0	0	0	1	6.47965	9.1532	0.750209	0.154632
GHW03I-37	2009	2.45498e+06	10.5	2.35137	1	0	0	0	2	0	0	Interior	0	0	0	0	0	0	6.47965	9.1532	0.750209	0.154632
GK01-80	2009	2.45508e+06	10.5	2.35137	0	0	0	1	2	0	1	mulched34open	0	0	0	0	1	0	10.2054	11.389	0.252008	0.747992
GK01I-55	2009	2.45508e+06	10.5	2.35137	0	0	0	1	1	0	2	Interior	0	0	0	0	0	0	10.2054	11.389	0.252008	0.747992
GK02-02	2009	2.45508e+06	10.5	2.35137	0	0	0	1	1	0	0	opennarrow	0	0	0	1	0	0	10.2054	11.389	0.252008	0.747992
GK02I-23	2009	2.45508e+06	10.5	2.35137	0	0	0	1	1	0	1	Interior	0	0	0	0	0	0	10.2054	11.389	0.252008	0.747992
GO01-24	2009	2.45508e+06	9.95	2.29757	0	0	0	0	2	0	1	bladed56open	0	0	0	0	0	1	5.13502	8.70922	0.894005	0.0721701
GO01I-34	2009	2.45508e+06	9.9097	2.29352	0	0	0	0	2	0	1	Interior	0	0	0	0	0	0	5.13502	8.70922	0.894005	0.0721701
GO02-18	2009	2.45508e+06	9.934	2.29596	0	0	0	0	3	1	1	bladed56open	0	0	0	0	0	1	5.13502	8.70922	0.894005	0.0721701
GO02I-06	2009	2.45508e+06	9.9097	2.29352	0	0	0	0	3	1	2	Interior	0	0	0	0	0	0	5.13502	8.70922	0.894005	0.0721701
GO03-23	2009	2.45508e+06	9.9236	2.29492	0	0	0	0	2	0	1	bladed56open	0	0	0	0	0	1	5.13502	8.70922	0.894005	0.0721701
GO03I-05	2009	2.45508e+06	9.9257	2.29513	1	0	0	0	2	0	1	Interior	0	0	0	0	0	0	5.13502	8.70922	0.894005	0.0721701
GT01-79	2009	2.45499e+06	10.5	2.35137	0	0	0	1	2	0	0	partopenwide	0	1	0	0	0	0	6.15875	9.52373	0.624373	0.27098
GT01I-75	2009	2.45499e+06	10.5	2.35137	0	0	0	1	3	1	0	Interior	0	0	0	0	0	0	6.15875	9.52373	0.624373	0.27098
GT02-76	2009	2.45499e+06	10.5	2.35137	0	0	0	1	2	0	0	bladed56open	0	0	0	0	0	1	6.15875	9.52373	0.624373	0.27098
GT02I-66	2009	2.45499e+06	10.5	2.35137	0	0	0	1	2	0	0	Interior	0	0	0	0	0	0	6.15875	9.52373	0.624373	0.27098
HH01-69	2009	2.45504e+06	10.5	2.35137	0	0	0	1	1	0	1	partopenwide	0	1	0	0	0	0	0.349806	0.583841	0.0365976	0.953376
HH01I-100	2009	2.45504e+06	1.1271	0.11963	0	0	0	1	2	0	0	Interior	0	0	0	0	0	0	0.349806	0.583841	0.0365976	0.953376
HH02-50	2009	2.45504e+06	10.5	2.35137	0	0	0	1	1	0	1	partopenwide	0	1	0	0	0	0	0.349806	0.583841	0.0365976	0.953376
HH02I-83	2009	2.45504e+06	10.34	2.33605	0	0	0	1	1	0	1	Interior	0	0	0	0	0	0	0.349806	0.583841	0.0365976	0.953376
HH03-67	2009	2.45504e+06	10.5	2.35137	0	0	0	1	1	0	1	partopenwide	0	1	0	0	0	0	0.349806	0.583841	0.0365976	0.953376
HH03I-134	2009	2.45504e+06	10.5	2.35137	0	0	0	1	1	0	1	Interior	0	0	0	0	0	0	0.349806	0.583841	0.0365976	0.953376
HK01-16	2009	2.45508e+06	10.5	2.35137	0	0	0	1	2	0	0	opennarrow	0	0	0	1	0	0	11.3966	11.6461	0.363956	0.583333
HK02-37	2009	2.45508e+06	10.5	2.35137	0	0	0	1	1	0	1	opennarrow	0	0	0	1	0	0	11.3966	11.6461	0.363956	0.583333
HK02I-04	2009	2.45508e+06	10.5	2.35137	0	0	0	1	3	1	0	Interior	0	0	0	0	0	0	11.3966	11.6461	0.363956	0.583333
HK03-59	2009	2.45508e+06	10.5	2.35137	0	0	0	0	2	0	1	opennarrow	0	0	0	1	0	0	11.3966	11.6461	0.363956	0.583333
HK03I-29	2009	2.45508e+06	10.5	2.35137	0	0	0	0	2	0	0	Interior	0	0	0	0	0	0	11.3966	11.6461	0.363956	0.583333
HL01-72	2008	2.45466e+06	10.5	2.35137	0	1	1	1	4	1	1	partopenwide	0	1	0	0	0	0	0.897487	1.51406	0.0468541	0.953146
HL01I-53	2008	2.45466e+06	10.5	2.35137	0	0	1	1	3	1	1	Interior	0	0	0	0	0	0	0.897487	1.51406	0.0468541	0.953146
HL02-68	2008	2.45466e+06	10.5	2.35137	0	0	1	1	4	1	1	closedwide	0	0	1	0	0	0	0.897487	1.51406	0.0468541	0.953146
HL02I-81	2008	2.45466e+06	10.5	2.35137	0	0	1	1	2	0	0	Interior	0	0	0	0	0	0	0.897487	1.51406	0.0468541	0.953146
HL03-74	2008	2.45466e+06	10.5	2.35137	0	0	1	1	3	1	0	partopenwide	0	1	0	0	0	0	0.897487	1.51406	0.0468541	0.953146
HL03I-101	2008	2.45466e+06	10.5	2.35137	0	0	1	1	2	0	1	Interior	0	0	0	0	0	0	0.897487	1.51406	0.0468541	0.953146
HM01-94	2008	2.45469e+06	9.9153	2.29408	0	0	0	0	2	0	0	closedwide	0	0	1	0	0	0	0.310764	0.517951	0.94728	0.0502092
HM01I-07	2008	2.45469e+06	9.85	2.28747	0	0	0	0	3	1	1	Interior	0	0	0	0	0	0	0.310764	0.517951	0.94728	0.0502092
HM02-151	2008	2.45469e+06	10.002	2.30279	1	0	0	0	3	1	1	closedwide	0	0	1	0	0	0	0.310764	0.517951	0.94728	0.0502092
HM02I-25	2008	2.45469e+06	10.091	2.31164	1	0	0	0	3	1	0	Interior	0	0	0	0	0	0	0.310764	0.517951	0.94728	0.0502092
HM03-45	2008	2.45469e+06	10.108	2.31336	1	0	0	0	2	0	2	closedwide	0	0	1	0	0	0	0.310764	0.517951	0.94728	0.0502092
HM03I-31	2008	2.45469e+06	10.174	2.31987	1	0	0	0	2	0	1	Interior	0	0	0	0	0	0	0.310764	0.517951	0.94728	0.0502092
HM201-69	2008	2.45469e+06	10.016	2.30418	0	0	0	0	3	1	0	partopenwide	0	1	0	0	0	0	0.345542	0.575921	0.940448	0.0092004
HM202-110	2008	2.45469e+06	10.115	2.31398	0	0	0	0	2	0	0	openwide	1	0	0	0	0	0	0.345542	0.575921	0.940448	0.0092004
HM202I-19	2008	2.45469e+06	10.064	2.30895	1	0	0	0	2	0	0	Interior	0	0	0	0	0	0	0.345542	0.575921	0.940448	0.0092004
HM203-56	2008	2.45469e+06	10.169	2.31939	0	0	0	1	2	0	0	closedwide	0	0	1	0	0	0	0.345542	0.575921	0.940448	0.0092004
HM203I-27	2008	2.45469e+06	10.149	2.31734	0	0	0	0	2	0	0	Interior	0	0	0	0	0	0	0.345542	0.575921	0.940448	0.0092004
HM301-103	2008	2.45469e+06	10.5	2.35137	0	0	0	1	3	1	2	closedwide	0	0	1	0	0	0	2.61066	1.21704	0.876715	0.0066912
HM302-12	2008	2.45469e+06	10.5	2.35137	0	0	0	0	3	1	1	partopenwide	0	1	0	0	0	0	2.61066	1.21704	0.876715	0.0066912
HM302I-91	2008	2.45469e+06	10.5	2.35137	0	0	0	0	2	0	1	Interior	0	0	0	0	0	0	2.61066	1.21704	0.876715	0.0066912
HM303-09	2008	2.45469e+06	10.5	2.35137	0	0	0	1	3	1	1	closedwide	0	0	1	0	0	0	2.61066	1.21704	0.876715	0.0066912
HM303I-15	2008	2.45469e+06	10.5	2.35137	0	0	0	1	4	1	2	Interior	0	0	0	0	0	0	2.61066	1.21704	0.876715	0.0066912
HTA01-122	2009	2.45504e+06	10.5	2.35137	1	0	0	0	3	1	1	closedwide	0	0	1	0	0	0	0.287219	0.478405	0.963025	0
HTA01I-12	2009	2.45504e+06	10.5	2.35137	1	0	0	0	2	0	0	Interior	0	0	0	0	0	0	0.287219	0.478405	0.963025	0
HTA02-01	2009	2.45504e+06	10.5	2.35137	1	0	0	0	2	0	0	closedwide	0	0	1	0	0	0	0.287219	0.478405	0.963025	0
HTA02I-43	2009	2.45504e+06	10.5	2.35137	1	0	0	0	2	0	0	Interior	0	0	0	0	0	0	0.287219	0.478405	0.963025	0
HTA03-04	2009	2.45504e+06	10.5	2.35137	1	0	0	0	2	0	0	partopenwide	0	1	0	0	0	0	0.287219	0.478405	0.963025	0
HTA03I-28	2009	2.45504e+06	10.5	2.35137	1	0	0	0	3	1	0	Interior	0	0	0	0	0	0	0.287219	0.478405	0.963025	0
J01-14	2009	2.4551e+06	10.5	2.35137	0	0	0	1	2	0	0	partopenwide	0	1	0	0	0	0	12.3646	5.81162	0.396788	0.572098
J01I-22	2009	2.4551e+06	10.5	2.35137	0	0	0	1	2	0	1	Interior	0	0	0	0	0	0	12.3646	5.81162	0.396788	0.572098
J02-06	2009	2.4551e+06	10.5	2.35137	0	0	0	1	2	0	1	closedwide	0	0	1	0	0	0	12.3646	5.81162	0.396788	0.572098
J02I-05	2009	2.4551e+06	10.5	2.35137	0	0	0	1	2	0	2	Interior	0	0	0	0	0	0	12.3646	5.81162	0.396788	0.572098
J03-15	2009	2.4551e+06	10.5	2.35137	0	0	0	1	1	0	1	partopenwide	0	1	0	0	0	0	12.3646	5.81162	0.396788	0.572098
J03I-25	2009	2.4551e+06	10.5	2.35137	0	0	0	1	2	0	2	Interior	0	0	0	0	0	0	12.3646	5.81162	0.396788	0.572098
JM01-99	2008	2.45469e+06	10.5	2.35137	0	0	0	0	2	0	1	openwide	1	0	0	0	0	0	0.555326	0.760153	0.796185	0.0061914
JM01I-75	2008	2.45469e+06	10.5	2.35137	0	0	0	0	3	1	0	Interior	0	0	0	0	0	0	0.555326	0.760153	0.796185	0.0061914
JM02-46	2008	2.45469e+06	10.5	2.35137	0	0	0	0	3	1	1	partopenwide	0	1	0	0	0	0	0.555326	0.760153	0.796185	0.0061914
JM02I-30	2008	2.45469e+06	10.5	2.35137	0	0	0	0	3	1	1	Interior	0	0	0	0	0	0	0.555326	0.760153	0.796185	0.0061914
JM03-58	2008	2.45469e+06	10.5	2.35137	0	0	0	0	2	0	1	partopenwide	0	1	0	0	0	0	0.555326	0.760153	0.796185	0.0061914
JM03I-22	2008	2.45469e+06	10.5	2.35137	0	0	0	0	3	1	0	Interior	0	0	0	0	0	0	0.555326	0.760153	0.796185	0.0061914
JM101-64	2008	2.45469e+06	10.5	2.35137	0	1	1	0	3	1	0	openwide	1	0	0	0	0	0	1.31228	0.807716	0.934092	0.0086986
JM101I-152	2008	2.45469e+06	10.5	2.35137	0	0	1	0	2	0	2	Interior	0	0	0	0	0	0	1.31228	0.807716	0.934092	0.0086986
JM102-16	2008	2.45469e+06	10.5	2.35137	1	1	1	0	3	1	0	openwide	1	0	0	0	0	0	1.31228	0.807716	0.934092	0.0086986
JM102I-80	2008	2.45469e+06	10.5	2.35137	1	0	1	0	2	0	0	Interior	0	0	0	0	0	0	1.31228	0.807716	0.934092	0.0086986
JM103-24	2008	2.45469e+06	10.5	2.35137	0	1	1	0	1	0	1	closedwide	0	0	1	0	0	0	1.31228	0.807716	0.934092	0.0086986
JM103I-40	2008	2.45469e+06	10.5	2.35137	0	0	1	1	3	1	0	Interior	0	0	0	0	0	0	1.31228	0.807716	0.934092	0.0086986
K01-96	2008	2.45463e+06	10.5	2.35137	0	0	0	1	2	0	1	openwide	1	0	0	0	0	0	3.05299	1.18428	0.113454	0.863788
K02-86	2008	2.45463e+06	10.5	2.35137	0	0	0	1	1	0	0	partopenwide	0	1	0	0	0	0	3.05299	1.18428	0.113454	0.863788
K02I-01	2008	2.45463e+06	10.5	2.35137	1	0	0	1	2	0	0	Interior	0	0	0	0	0	0	3.05299	1.18428	0.113454	0.863788
K03-09	2008	2.45463e+06	10.5	2.35137	0	0	0	1	2	0	2	partopenwide	0	1	0	0	0	0	3.05299	1.18428	0.113454	0.863788
K03I-66	2008	2.45463e+06	10.5	2.35137	0	0	0	1	2	0	1	Interior	0	0	0	0	0	0	3.05299	1.18428	0.113454	0.863788
KK01-22	2009	2.45504e+06	10.5	2.35137	0	0	0	0	3	1	0	partopenwide	0	1	0	0	0	0	0.4965	0.82246	0.998996	0.0006693
KK01I-71	2009	2.45504e+06	10.5	2.35137	0	0	0	0	1	0	1	Interior	0	0	0	0	0	0	0.4965	0.82246	0.998996	0.0006693
KK02-66	2009	2.45504e+06	10.5	2.35137	0	0	0	0	1	0	0	openwide	1	0	0	0	0	0	0.4965	0.82246	0.998996	0.0006693
KK02I-52	2009	2.45504e+06	10.5	2.35137	0	0	0	0	1	0	0	Interior	0	0	0	0	0	0	0.4965	0.82246	0.998996	0.0006693
KK03-55	2009	2.45504e+06	10.5	2.35137	0	0	0	0	2	0	0	openwide	1	0	0	0	0	0	0.4965	0.82246	0.998996	0.0006693
KK03I-56	2009	2.45504e+06	10.5	2.35137	0	0	0	0	1	0	0	Interior	0	0	0	0	0	0	0.4965	0.82246	0.998996	0.0006693
L01-11	2009	2.45499e+06	10.094	2.31192	0	0	0	1	2	0	0	mulched34open	0	0	0	0	1	0	3.46065	5.82508	0.0085299	0.976083
L01I-12	2009	2.45499e+06	10.052	2.30778	0	0	0	1	2	0	0	Interior	0	0	0	0	0	0	3.46065	5.82508	0.0085299	0.976083
L02-21	2009	2.45499e+06	10.22	2.32436	0	0	0	1	3	1	0	mulched34open	0	0	0	0	1	0	3.46065	5.82508	0.0085299	0.976083
L02I-22	2009	2.45499e+06	10.5	2.35137	0	0	0	1	3	1	0	Interior	0	0	0	0	0	0	3.46065	5.82508	0.0085299	0.976083
L03-31	2009	2.45499e+06	10.205	2.32286	0	0	0	1	3	1	0	mulched34open	0	0	0	0	1	0	3.46065	5.82508	0.0085299	0.976083
L03I-32	2009	2.45499e+06	10.5	2.35137	0	0	0	1	3	1	1	Interior	0	0	0	0	0	0	3.46065	5.82508	0.0085299	0.976083
LC01-16	2009	2.45507e+06	10.5	2.35137	0	0	0	1	3	1	1	bladed56open	0	0	0	0	0	1	6.28487	8.78502	0.53917	0.408437
LC01I-59	2009	2.45507e+06	10.5	2.35137	0	0	0	1	2	0	2	Interior	0	0	0	0	0	0	6.28487	8.78502	0.53917	0.408437
LC01Ib-129	2009	2.45508e+06	10.5	2.35137	0	0	0	1	2	0	0	Interior	0	0	0	0	0	0	6.28487	8.78502	0.53917	0.408437
LC01b-28	2009	2.45508e+06	10.5	2.35137	0	0	0	1	2	0	0	mulched34open	0	0	0	0	1	0	6.28487	8.78502	0.53917	0.408437
LC02-108	2009	2.45507e+06	10.5	2.35137	0	0	0	1	2	0	1	mulched34open	0	0	0	0	1	0	6.28487	8.78502	0.53917	0.408437
LC02I-31	2009	2.45507e+06	10.5	2.35137	0	0	0	1	1	0	1	Interior	0	0	0	0	0	0	6.28487	8.78502	0.53917	0.408437
LC02Ib-104	2009	2.45508e+06	10.5	2.35137	0	0	0	1	2	0	0	Interior	0	0	0	0	0	0	6.28487	8.78502	0.53917	0.408437
LC02b-125	2009	2.45508e+06	10.5	2.35137	0	0	0	1	2	0	1	mulched34open	0	0	0	0	1	0	6.28487	8.78502	0.53917	0.408437
LC03-80	2009	2.45507e+06	10.5	2.35137	0	0	0	0	3	1	1	bladed56open	0	0	0	0	0	1	6.28487	8.78502	0.53917	0.408437
LC03I-68	2009	2.45507e+06	10.5	2.35137	0	0	0	0	1	0	0	Interior	0	0	0	0	0	0	6.28487	8.78502	0.53917	0.408437
LC03Ib-34	2009	2.45508e+06	10.5	2.35137	0	0	0	1	1	0	1	Interior	0	0	0	0	0	0	6.28487	8.78502	0.53917	0.408437
LC03b-65	2009	2.45508e+06	6.1813	1.82152	0	0	0	0	1	0	1	bladed56open	0	0	0	0	0	1	6.28487	8.78502	0.53917	0.408437
LH01-86	2009	2.455e+06	5.4951	1.70386	0	0	0	0	2	0	1	openwide	1	0	0	0	0	0	5.64288	4.29712	0.702662	0.274736
LH01I-87	2009	2.455e+06	10.5	2.35137	0	0	0	0	2	0	0	Interior	0	0	0	0	0	0	5.64288	4.29712	0.702662	0.274736
LH02-97	2009	2.455e+06	10.5	2.35137	1	0	0	0	2	0	0	partopenwide	0	1	0	0	0	0	5.64288	4.29712	0.702662	0.274736
LH02I-46	2009	2.455e+06	10.5	2.35137	0	0	0	0	2	0	1	Interior	0	0	0	0	0	0	5.64288	4.29712	0.702662	0.274736
LH03-84	2009	2.455e+06	10.5	2.35137	0	0	0	1	1	0	0	partopenwide	0	1	0	0	0	0	5.64288	4.29712	0.702662	0.274736
LH03I-121	2009	2.455e+06	10.5	2.35137	1	0	0	0	1	0	1	Interior	0	0	0	0	0	0	5.64288	4.29712	0.702662	0.274736
LM01I-17	2009	2.45504e+06	10.5	2.35137	0	0	0	0	2	0	1	Interior	0	0	0	0	0	0	3.41396	2.10408	0.986708	0.013292
LM02-38	2009	2.45504e+06	10.5	2.35137	0	0	0	0	1	0	0	openwide	1	0	0	0	0	0	3.41396	2.10408	0.986708	0.013292
LM02I-15	2009	2.45504e+06	10.5	2.35137	0	0	0	0	1	0	1	Interior	0	0	0	0	0	0	3.41396	2.10408	0.986708	0.013292
LM03-123	2009	2.45504e+06	10.5	2.35137	0	0	0	0	1	0	0	openwide	1	0	0	0	0	0	3.41396	2.10408	0.986708	0.013292
LM03I-39	2009	2.45504e+06	10.5	2.35137	0	0	0	0	1	0	0	Interior	0	0	0	0	0	0	3.41396	2.10408	0.986708	0.013292
LP01-49	2009	2.4551e+06	8.9785	2.19483	0	0	0	1	3	1	1	partopenwide	0	1	0	0	0	0	8.20788	7.55143	0.875544	0.0913349
LP01I-84	2009	2.4551e+06	8.8424	2.17955	0	0	0	1	3	1	1	Interior	0	0	0	0	0	0	8.20788	7.55143	0.875544	0.0913349
LP02-10	2009	2.4551e+06	8.966	2.19344	0	0	0	1	2	0	1	partopenwide	0	1	0	0	0	0	8.20788	7.55143	0.875544	0.0913349
LP03-51	2009	2.4551e+06	8.9514	2.19181	0	0	0	1	2	0	1	partopenwide	0	1	0	0	0	0	8.20788	7.55143	0.875544	0.0913349
LP03I-102	2009	2.4551e+06	8.9389	2.19041	0	0	0	1	3	1	0	Interior	0	0	0	0	0	0	8.20788	7.55143	0.875544	0.0913349
LS01-09	2009	2.45504e+06	10.5	2.35137	0	0	0	0	3	1	0	partopenwide	0	1	0	0	0	0	1.41847	0.509208	0.973887	0.0020087
LS01I-18	2009	2.45504e+06	10.5	2.35137	1	0	0	0	3	1	0	Interior	0	0	0	0	0	0	1.41847	0.509208	0.973887	0.0020087
LS02-131	2009	2.45502e+06	10.317	2.33383	1	0	0	0	3	1	0	partopenwide	0	1	0	0	0	0	16.6862	21.3802	0.969372	0.0050209
LS02-33	2009	2.45504e+06	10.5	2.35137	0	0	0	0	2	0	1	partopenwide	0	1	0	0	0	0	1.41847	0.509208	0.973887	0.0020087
LS02I-16	2009	2.45502e+06	10.5	2.35137	0	0	0	0	3	1	1	Interior	0	0	0	0	0	0	16.6862	21.3802	0.969372	0.0050209
LS02I-25	2009	2.45504e+06	10.5	2.35137	1	0	0	0	2	0	0	Interior	0	0	0	0	0	0	1.41847	0.509208	0.973887	0.0020087
LS03-24	2009	2.45504e+06	10.5	2.35137	1	0	0	0	2	0	0	partopenwide	0	1	0	0	0	0	1.41847	0.509208	0.973887	0.0020087
LS03I-32	2009	2.45504e+06	10.5	2.35137	1	0	0	0	3	1	0	Interior	0	0	0	0	0	0	1.41847	0.509208	0.973887	0.0020087
M01-54	2008	2.45463e+06	10.5	2.35137	0	0	0	0	3	1	0	partopenwide	0	1	0	0	0	0	0.300666	0.501136	0.788584	0.209407
M01I-58	2008	2.45463e+06	10.5	2.35137	1	0	0	1	3	1	0	Interior	0	0	0	0	0	0	0.300666	0.501136	0.788584	0.209407
M02-25	2008	2.45463e+06	10.5	2.35137	1	0	0	1	2	0	0	closedwide	0	0	1	0	0	0	0.300666	0.501136	0.788584	0.209407
M02I-104	2008	2.45463e+06	10.5	2.35137	1	0	0	1	3	1	0	Interior	0	0	0	0	0	0	0.300666	0.501136	0.788584	0.209407
M03-38	2008	2.45463e+06	10.5	2.35137	1	0	0	0	3	1	0	closedwide	0	0	1	0	0	0	0.300666	0.501136	0.788584	0.209407
M03I-93	2008	2.45463e+06	10.5	2.35137	0	0	0	1	4	1	2	Interior	0	0	0	0	0	0	0.300666	0.501136	0.788584	0.209407
M06E-31	2008	2.45461e+06	10.5	2.35137	1	0	0	1	4	1	2	partopenwide	0	1	0	0	0	0	1.50532	1.25855	0.030774	0.969226
M06EI-64	2008	2.45461e+06	10.5	2.35137	1	0	0	1	4	1	1	Interior	0	0	0	0	0	0	1.50532	1.25855	0.030774	0.969226
M06N-49	2008	2.45461e+06	6.359	1.84987	1	0	0	1	4	1	0	closedwide	0	0	1	0	0	0	1.50532	1.25855	0.030774	0.969226
M06NI-25	2008	2.45461e+06	10.5	2.35137	0	0	0	1	4	1	0	Interior	0	0	0	0	0	0	1.50532	1.25855	0.030774	0.969226
M06S-46	2008	2.45461e+06	10.5	2.35137	0	0	0	1	4	1	2	partopenwide	0	1	0	0	0	0	1.50532	1.25855	0.030774	0.969226
M06SI-51	2008	2.45461e+06	5.9924	1.79049	0	0	0	1	4	1	1	Interior	0	0	0	0	0	0	1.50532	1.25855	0.030774	0.969226
M06WIa-56	2008	2.45461e+06	10.5	2.35137	0	0	0	1	4	1	1	Interior	0	0	0	0	0	0	1.50532	1.25855	0.030774	0.969226
M06WIb-85	2008	2.45461e+06	10.5	2.35137	1	0	0	1	4	1	1	Interior	0	0	0	0	0	0	1.50532	1.25855	0.030774	0.969226
M07E-103	2008	2.45461e+06	10.5	2.35137	0	0	0	1	3	1	0	closedwide	0	0	1	0	0	0	0.72589	1.22058	0.277044	0.722956
M07NIa-102	2008	2.45461e+06	10.5	2.35137	1	0	0	1	4	1	1	Interior	0	0	0	0	0	0	0.72589	1.22058	0.277044	0.722956
M07NIb-21	2008	2.45461e+06	10.5	2.35137	1	0	0	1	3	1	1	Interior	0	0	0	0	0	0	0.72589	1.22058	0.277044	0.722956
M07SIa-78	2008	2.45461e+06	10.5	2.35137	0	0	0	1	2	0	1	Interior	0	0	0	0	0	0	0.72589	1.22058	0.277044	0.722956
M07SIb-55	2008	2.45461e+06	10.5	2.35137	0	0	0	1	4	1	1	Interior	0	0	0	0	0	0	0.72589	1.22058	0.277044	0.722956
M07W-64	2008	2.45461e+06	7.7236	2.04428	0	0	0	1	4	1	1	partopenwide	0	1	0	0	0	0	0.72589	1.22058	0.277044	0.722956
M07WI-65	2008	2.45461e+06	10.5	2.35137	1	0	0	1	4	1	1	Interior	0	0	0	0	0	0	0.72589	1.22058	0.277044	0.722956
M08E-40	2008	2.45461e+06	10.5	2.35137	1	1	1	0	3	1	1	partopenwide	0	1	0	0	0	0	0.780574	0.689978	0.131773	0.868227
M08EI-80	2008	2.45461e+06	10.5	2.35137	1	0	1	0	3	1	0	Interior	0	0	0	0	0	0	0.780574	0.689978	0.131773	0.868227
M08N-16	2008	2.45461e+06	10.5	2.35137	0	0	1	1	3	1	1	closedwide	0	0	1	0	0	0	0.780574	0.689978	0.131773	0.868227
M08NI-100	2008	2.45461e+06	10.5	2.35137	0	0	1	1	2	0	0	Interior	0	0	0	0	0	0	0.780574	0.689978	0.131773	0.868227
M08S-24	2008	2.45461e+06	10.5	2.35137	0	0	1	1	3	1	1	closedwide	0	0	1	0	0	0	0.780574	0.689978	0.131773	0.868227
M08SI-20	2008	2.45461e+06	10.5	2.35137	0	0	1	1	3	1	0	Interior	0	0	0	0	0	0	0.780574	0.689978	0.131773	0.868227
M08W-41	2008	2.45461e+06	10.5	2.35137	0	1	1	1	3	1	1	openwide	1	0	0	0	0	0	0.780574	0.689978	0.131773	0.868227
M08WI-79	2008	2.45461e+06	10.5	2.35137	0	0	1	1	3	1	0	Interior	0	0	0	0	0	0	0.780574	0.689978	0.131773	0.868227
M10E-15	2008	2.45461e+06	10.5	2.35137	0	0	1	0	3	1	0	closedwide	0	0	1	0	0	0	1.30402	2.23352	0.435379	0.564621
M10EI-72	2008	2.45461e+06	8.2347	2.10836	1	0	1	1	3	1	1	Interior	0	0	0	0	0	0	1.30402	2.23352	0.435379	0.564621
M10N-84	2008	2.45461e+06	10.5	2.35137	0	1	1	1	2	0	0	partopenwide	0	1	0	0	0	0	1.30402	2.23352	0.435379	0.564621
M10NI-43	2008	2.45461e+06	7.991	2.07831	0	0	1	1	2	0	0	Interior	0	0	0	0	0	0	1.30402	2.23352	0.435379	0.564621
M10S-71	2008	2.45461e+06	10.5	2.35137	0	0	1	1	3	1	0	partopenwide	0	1	0	0	0	0	1.30402	2.23352	0.435379	0.564621
M10SI-13	2008	2.45461e+06	10.5	2.35137	0	0	1	1	3	1	0	Interior	0	0	0	0	0	0	1.30402	2.23352	0.435379	0.564621
M10WI-42	2008	2.45461e+06	3.8465	1.34717	0	0	1	0	3	1	1	Interior	0	0	0	0	0	0	1.30402	2.23352	0.435379	0.564621
M11A-98	2008	2.45462e+06	10.5	2.35137	0	1	1	1	3	1	0	bladed56open	0	0	0	0	0	1	2.75619	5.1331	0.238526	0.747739
M11B-18	2008	2.45462e+06	7.7792	2.05146	0	1	1	1	3	1	0	mulched34open	0	0	0	0	1	0	2.75619	5.1331	0.238526	0.747739
M11BI-104	2008	2.45462e+06	10.5	2.35137	1	0	1	1	4	1	0	Interior	0	0	0	0	0	0	2.75619	5.1331	0.238526	0.747739
M11C-94	2008	2.45462e+06	10.5	2.35137	1	0	1	1	4	1	0	partopenwide	0	1	0	0	0	0	2.75619	5.1331	0.238526	0.747739
M11CI-59	2008	2.45462e+06	10.5	2.35137	1	0	1	1	4	1	0	Interior	0	0	0	0	0	0	2.75619	5.1331	0.238526	0.747739
M11DI-43	2008	2.45462e+06	10.5	2.35137	1	0	1	1	3	1	0	Interior	0	0	0	0	0	0	2.75619	5.1331	0.238526	0.747739
M11E-75	2008	2.45462e+06	10.5	2.35137	1	0	1	1	4	1	1	partopenwide	0	1	0	0	0	0	2.75619	5.1331	0.238526	0.747739
M11EI-12	2008	2.45462e+06	10.5	2.35137	0	0	1	1	3	1	2	Interior	0	0	0	0	0	0	2.75619	5.1331	0.238526	0.747739
M11S-27	2008	2.45462e+06	10.5	2.35137	1	0	1	1	3	1	0	partopenwide	0	1	0	0	0	0	2.75619	5.1331	0.238526	0.747739
M11SI-53	2008	2.45462e+06	10.5	2.35137	1	0	1	1	3	1	1	Interior	0	0	0	0	0	0	2.75619	5.1331	0.238526	0.747739
MB01-118	2009	2.45504e+06	10.5	2.35137	0	0	0	0	2	0	0	partopenwide	0	1	0	0	0	0	0.300066	0.500782	0.755273	0.0071979
MB01I-101	2009	2.45504e+06	10.5	2.35137	0	0	0	0	2	0	0	Interior	0	0	0	0	0	0	0.300066	0.500782	0.755273	0.0071979
MB02-116	2009	2.45504e+06	10.5	2.35137	1	0	0	0	3	1	1	partopenwide	0	1	0	0	0	0	0.300066	0.500782	0.755273	0.0071979
MB02I-128	2009	2.45504e+06	9.5535	2.2569	0	0	0	0	3	1	0	Interior	0	0	0	0	0	0	0.300066	0.500782	0.755273	0.0071979
MB03-105	2009	2.45504e+06	10.5	2.35137	0	0	0	0	2	0	1	partopenwide	0	1	0	0	0	0	0.300066	0.500782	0.755273	0.0071979
MB03I-117	2009	2.45504e+06	10.5	2.35137	1	0	0	0	2	0	1	Interior	0	0	0	0	0	0	0.300066	0.500782	0.755273	0.0071979
MC01-25	2009	2.45502e+06	9.7403	2.27627	0	0	0	0	3	1	1	partopenwide	0	1	0	0	0	0	16.4685	21.1907	0.930458	0.0424607
MC01I-33	2009	2.45502e+06	9.7778	2.28011	0	0	0	0	2	0	1	Interior	0	0	0	0	0	0	16.4685	21.1907	0.930458	0.0424607
MC02I-107	2009	2.45502e+06	9.8042	2.28281	0	0	0	0	2	0	0	Interior	0	0	0	0	0	0	16.4685	21.1907	0.930458	0.0424607
MC03-29	2009	2.45502e+06	9.7861	2.28096	0	0	0	0	2	0	0	partopenwide	0	1	0	0	0	0	16.4685	21.1907	0.930458	0.0424607
MC03I-74	2009	2.45502e+06	9.8146	2.28387	0	0	0	0	2	0	0	Interior	0	0	0	0	0	0	16.4685	21.1907	0.930458	0.0424607
MF01-106	2009	2.45498e+06	10.5	2.35137	0	0	0	0	2	0	0	opennarrow	0	0	0	1	0	0	9.89679	13.3558	0.154451	0.182229
MF01I-103	2009	2.45498e+06	10.5	2.35137	0	0	0	1	2	0	0	Interior	0	0	0	0	0	0	9.89679	13.3558	0.154451	0.182229
MF02-107	2009	2.45498e+06	10.5	2.35137	0	0	0	0	2	0	0	opennarrow	0	0	0	1	0	0	9.89679	13.3558	0.154451	0.182229
MF02I-104	2009	2.45498e+06	10.5	2.35137	0	0	0	1	3	1	0	Interior	0	0	0	0	0	0	9.89679	13.3558	0.154451	0.182229
MF03-108	2009	2.45498e+06	10.5	2.35137	0	0	0	1	2	0	1	opennarrow	0	0	0	1	0	0	9.89679	13.3558	0.154451	0.182229
MF03I-122	2009	2.45498e+06	10.5	2.35137	0	0	0	0	2	0	1	Interior	0	0	0	0	0	0	9.89679	13.3558	0.154451	0.182229
MK01-65	2008	2.45464e+06	5.9333	1.78059	0	1	1	1	3	1	2	openwide	1	0	0	0	0	0	0.300756	0.50126	0.122029	0.877971
MK01I-78	2008	2.45464e+06	10.5	2.35137	0	0	1	1	4	1	1	Interior	0	0	0	0	0	0	0.300756	0.50126	0.122029	0.877971
MK02I-65	2008	2.45464e+06	10.5	2.35137	0	0	1	1	3	1	1	Interior	0	0	0	0	0	0	0.300756	0.50126	0.122029	0.877971
MK03-24	2008	2.45464e+06	10.5	2.35137	0	1	1	1	3	1	2	openwide	1	0	0	0	0	0	0.300756	0.50126	0.122029	0.877971
MK03I-21	2008	2.45464e+06	7.0493	1.95293	1	0	1	1	3	1	0	Interior	0	0	0	0	0	0	0.300756	0.50126	0.122029	0.877971
MP01-131	2009	2.45504e+06	10.5	2.35137	0	1	1	0	2	0	0	partopenwide	0	1	0	0	0	0	2.72291	0.5607	0.928368	0.0068619
MP01-45	2009	2.45509e+06	9.9604	2.29862	0	0	0	1	1	0	0	opennarrow	0	0	0	1	0	0	8.5613	11.4271	0.720443	0.279557
MP01I-48	2009	2.45504e+06	10.5	2.35137	1	0	1	0	2	0	0	Interior	0	0	0	0	0	0	2.72291	0.5607	0.928368	0.0068619
MP01I-81	2009	2.45509e+06	9.9431	2.29687	0	0	0	1	1	0	0	Interior	0	0	0	0	0	0	8.5613	11.4271	0.720443	0.279557
MP02-129	2009	2.45504e+06	2.7917	1.02664	0	1	1	0	2	0	0	openwide	1	0	0	0	0	0	2.72291	0.5607	0.928368	0.0068619
MP02I-94	2009	2.45504e+06	10.5	2.35137	0	0	1	0	3	1	0	Interior	0	0	0	0	0	0	2.72291	0.5607	0.928368	0.0068619
MP03-51	2009	2.45504e+06	10.5	2.35137	0	1	1	0	2	0	0	openwide	1	0	0	0	0	0	2.72291	0.5607	0.928368	0.0068619
MP03I-103	2009	2.45504e+06	10.5	2.35137	0	0	1	0	3	1	0	Interior	0	0	0	0	0	0	2.72291	0.5607	0.928368	0.0068619
MR01-31	2009	2.45508e+06	10.5	2.35137	0	0	0	1	2	0	2	bladed56open	0	0	0	0	0	1	7.44279	9.77624	0.473922	0.488967
MR01I-14	2009	2.45508e+06	7.4028	2.00186	0	0	0	1	2	0	0	Interior	0	0	0	0	0	0	7.44279	9.77624	0.473922	0.488967
MR02-25	2009	2.45508e+06	9.1597	2.21482	0	0	0	1	2	0	1	bladed56open	0	0	0	0	0	1	7.44279	9.77624	0.473922	0.488967
MR02I-03	2009	2.45508e+06	10.5	2.35137	0	0	0	1	1	0	0	Interior	0	0	0	0	0	0	7.44279	9.77624	0.473922	0.488967
MR03-22	2009	2.45508e+06	10.5	2.35137	0	0	0	1	2	0	0	bladed56open	0	0	0	0	0	1	7.44279	9.77624	0.473922	0.488967
MR03I-15	2009	2.45508e+06	10.5	2.35137	0	0	0	1	2	0	1	Interior	0	0	0	0	0	0	7.44279	9.77624	0.473922	0.488967
MS01-97	2009	2.45498e+06	10.5	2.35137	0	0	0	1	2	0	1	bladed56open	0	0	0	0	0	1	9.98622	11.322	0.0077026	0.987107
MS01I-98	2009	2.45498e+06	10.5	2.35137	0	0	0	1	2	0	0	Interior	0	0	0	0	0	0	9.98622	11.322	0.0077026	0.987107
MS02-99	2009	2.45498e+06	10.5	2.35137	0	0	0	1	1	0	0	mulched34open	0	0	0	0	1	0	9.98622	11.322	0.0077026	0.987107
MS02I-100	2009	2.45498e+06	10.5	2.35137	1	0	0	1	1	0	0	Interior	0	0	0	0	0	0	9.98622	11.322	0.0077026	0.987107
MS03-101	2009	2.45498e+06	10.5	2.35137	0	0	0	1	2	0	1	bladed56open	0	0	0	0	0	1	9.98622	11.322	0.0077026	0.987107
MT01A-28	2009	2.45504e+06	10.381	2.34	0	0	0	0	2	0	1	Interior	0	0	0	0	0	0	0.690548	0	0.797324	0.17107
MT01B-30	2009	2.45504e+06	10.274	2.32965	0	0	0	0	2	0	0	Interior	0	0	0	0	0	0	0.690548	0	0.797324	0.17107
MT02A-05	2009	2.45504e+06	10.374	2.33933	0	0	0	0	2	0	1	Interior	0	0	0	0	0	0	0.690548	0	0.797324	0.17107
MT02B-15	2009	2.45504e+06	10.312	2.33329	0	0	0	0	2	0	1	Interior	0	0	0	0	0	0	0.690548	0	0.797324	0.17107
MT03A-36	2009	2.45504e+06	10.363	2.33826	0	0	0	0	2	0	0	Interior	0	0	0	0	0	0	0.690548	0	0.797324	0.17107
MT03B-01	2009	2.45504e+06	10.352	2.33719	0	0	0	0	2	0	1	Interior	0	0	0	0	0	0	0.690548	0	0.797324	0.17107
MV01-86	2008	2.4547e+06	10.5	2.35137	1	0	0	0	2	0	0	partopenwide	0	1	0	0	0	0	3.43024	1.61032	0.743139	0.256861
MV01I-74	2008	2.4547e+06	7.7931	2.05323	0	0	0	0	3	1	0	Interior	0	0	0	0	0	0	3.43024	1.61032	0.743139	0.256861
MV02-26	2008	2.4547e+06	10.5	2.35137	0	0	0	0	3	1	1	openwide	1	0	0	0	0	0	3.43024	1.61032	0.743139	0.256861
MV03-03	2008	2.4547e+06	4.1569	1.42478	0	0	0	0	2	0	0	openwide	1	0	0	0	0	0	3.43024	1.61032	0.743139	0.256861
MV03I-72	2008	2.4547e+06	10.5	2.35137	0	0	0	0	3	1	0	Interior	0	0	0	0	0	0	3.43024	1.61032	0.743139	0.256861
MX01-37	2009	2.45504e+06	9.8271	2.28514	1	0	0	1	1	0	0	closedwide	0	0	1	0	0	0	0.467687	0.499059	0.706443	0.0256067
MX01-80	2009	2.45502e+06	9.9965	2.30224	0	0	0	0	3	1	0	partopenwide	0	1	0	0	0	0	10.7508	11.0341	0.923875	0.0341308
MX01I-37	2009	2.45502e+06	9.9688	2.29946	0	0	0	0	2	0	0	Interior	0	0	0	0	0	0	10.7508	11.0341	0.923875	0.0341308
MX01I-40	2009	2.45504e+06	10.073	2.30985	0	0	0	0	3	1	0	Interior	0	0	0	0	0	0	0.467687	0.499059	0.706443	0.0256067
MX02-40	2009	2.45502e+06	10.08	2.31054	0	0	0	1	3	1	1	closedwide	0	0	1	0	0	0	10.7508	11.0341	0.923875	0.0341308
MX02I-20	2009	2.45502e+06	10.012	2.30383	0	0	0	1	3	1	0	Interior	0	0	0	0	0	0	10.7508	11.0341	0.923875	0.0341308
MX02I-80	2009	2.45504e+06	10.072	2.30978	1	0	0	0	2	0	0	Interior	0	0	0	0	0	0	0.467687	0.499059	0.706443	0.0256067
MX03-119	2009	2.45502e+06	10.084	2.31095	0	0	0	1	1	0	0	partopenwide	0	1	0	0	0	0	10.7508	11.0341	0.923875	0.0341308
MX03-120	2009	2.45504e+06	9.9764	2.30022	0	0	0	0	2	0	0	openwide	1	0	0	0	0	0	0.467687	0.499059	0.706443	0.0256067
MX03I-59	2009	2.45502e+06	10.077	2.31026	0	0	0	1	2	0	0	Interior	0	0	0	0	0	0	10.7508	11.0341	0.923875	0.0341308
MX03I-59a	2009	2.45504e+06	10.065	2.30909	0	0	0	0	2	0	0	Interior	0	0	0	0	0	0	0.467687	0.499059	0.706443	0.0256067
MX201-17	2008	2.45468e+06	10.5	2.35137	0	1	1	1	2	0	0	openwide	1	0	0	0	0	0	1.53381	1.63872	0.811475	0.0951823
MX201I-29	2008	2.45468e+06	10.5	2.35137	0	0	1	0	3	1	0	Interior	0	0	0	0	0	0	1.53381	1.63872	0.811475	0.0951823
MX202I-101	2008	2.45468e+06	10.5	2.35137	0	0	1	0	3	1	0	Interior	0	0	0	0	0	0	1.53381	1.63872	0.811475	0.0951823
MX203-67	2008	2.45468e+06	10.5	2.35137	0	0	1	0	2	0	0	openwide	1	0	0	0	0	0	1.53381	1.63872	0.811475	0.0951823
MX203I-53	2008	2.45468e+06	10.5	2.35137	0	0	1	0	3	1	0	Interior	0	0	0	0	0	0	1.53381	1.63872	0.811475	0.0951823
MX301-68	2008	2.45468e+06	9.7542	2.2777	0	1	1	0	3	1	1	partopenwide	0	1	0	0	0	0	1.57773	2.49508	0.732988	0.109346
MX301I-74	2008	2.45468e+06	9.8382	2.28627	0	0	1	0	3	1	0	Interior	0	0	0	0	0	0	1.57773	2.49508	0.732988	0.109346
MX302-72	2008	2.45468e+06	9.9271	2.29527	0	1	1	0	2	0	0	partopenwide	0	1	0	0	0	0	1.57773	2.49508	0.732988	0.109346
MX302I-79	2008	2.45468e+06	10.002	2.30279	0	0	1	0	2	0	0	Interior	0	0	0	0	0	0	1.57773	2.49508	0.732988	0.109346
MX303-65	2008	2.45468e+06	10.137	2.31617	0	1	1	0	2	0	0	closedwide	0	0	1	0	0	0	1.57773	2.49508	0.732988	0.109346
MX303I-03	2008	2.45468e+06	10.228	2.32511	0	0	1	1	2	0	0	Interior	0	0	0	0	0	0	1.57773	2.49508	0.732988	0.109346
MZ01-73	2009	2.45502e+06	9.9132	2.29387	0	0	0	1	3	1	1	closedwide	0	0	1	0	0	0	7.05932	7.58727	0.497743	0.478181
MZ01I-7	2009	2.45502e+06	9.9201	2.29457	0	0	0	1	3	1	1	Interior	0	0	0	0	0	0	7.05932	7.58727	0.497743	0.478181
MZ02-30	2009	2.45502e+06	9.9063	2.29317	0	0	0	1	3	1	1	partopenwide	0	1	0	0	0	0	7.05932	7.58727	0.497743	0.478181
MZ02I-02	2009	2.45502e+06	9.868	2.2893	0	0	0	1	2	0	1	Interior	0	0	0	0	0	0	7.05932	7.58727	0.497743	0.478181
MZ03-09	2009	2.45502e+06	9.8924	2.29176	0	0	0	0	3	1	1	openwide	1	0	0	0	0	0	7.05932	7.58727	0.497743	0.478181
MZ03I-64	2009	2.45502e+06	9.9028	2.29282	0	0	0	1	3	1	1	Interior	0	0	0	0	0	0	7.05932	7.58727	0.497743	0.478181
N01-100	2009	2.455e+06	4.4945	1.50284	0	0	0	0	3	1	0	openwide	1	0	0	0	0	0	6.62707	2.79189	0.852119	0.147881
N01I-99	2009	2.455e+06	10.5	2.35137	0	0	0	0	2	0	1	Interior	0	0	0	0	0	0	6.62707	2.79189	0.852119	0.147881
N02-134	2009	2.455e+06	8.2556	2.11089	0	0	0	0	2	0	0	opennarrow	0	0	0	1	0	0	6.62707	2.79189	0.852119	0.147881
N02I-83	2009	2.455e+06	10.5	2.35137	0	0	0	0	2	0	0	Interior	0	0	0	0	0	0	6.62707	2.79189	0.852119	0.147881
NB01I-07	2008	2.45463e+06	10.5	2.35137	0	0	0	0	1	0	1	Interior	0	0	0	0	0	0	0.825319	1.38007	0.595282	0.389828
NB02-57	2008	2.45463e+06	10.5	2.35137	0	0	0	0	2	0	0	closedwide	0	0	1	0	0	0	0.825319	1.38007	0.595282	0.389828
NB02I-62	2008	2.45463e+06	10.5	2.35137	0	0	0	1	2	0	0	Interior	0	0	0	0	0	0	0.825319	1.38007	0.595282	0.389828
NB03-04	2008	2.45463e+06	10.5	2.35137	1	0	0	0	3	1	0	closedwide	0	0	1	0	0	0	0.825319	1.38007	0.595282	0.389828
NB03I-19	2008	2.45463e+06	10.5	2.35137	0	0	0	0	2	0	0	Interior	0	0	0	0	0	0	0.825319	1.38007	0.595282	0.389828
NG01-52	2009	2.45508e+06	10.5	2.35137	0	0	0	1	3	1	1	mulched34open	0	0	0	0	1	0	11.0071	14.3103	0.581897	0.418103
NG01I-22	2009	2.45508e+06	10.5	2.35137	0	0	0	1	3	1	1	Interior	0	0	0	0	0	0	11.0071	14.3103	0.581897	0.418103
NG02-30	2009	2.45508e+06	10.5	2.35137	0	0	0	1	3	1	1	bladed56open	0	0	0	0	0	1	11.0071	14.3103	0.581897	0.418103
NG02I-64	2009	2.45508e+06	8.4507	2.13425	1	0	0	1	3	1	0	Interior	0	0	0	0	0	0	11.0071	14.3103	0.581897	0.418103
NI01-02	2008	2.45469e+06	10.5	2.35137	0	0	1	1	3	1	0	closedwide	0	0	1	0	0	0	0.860567	0.968839	0.970544	0.0033473
NI01-22	2009	2.45499e+06	10.5	2.35137	1	0	0	0	3	1	1	mulched34open	0	0	0	0	1	0	4.49908	4.76374	0.905878	0.0922794
NI01I-21	2009	2.45499e+06	10.5	2.35137	1	0	0	0	3	1	0	Interior	0	0	0	0	0	0	4.49908	4.76374	0.905878	0.0922794
NI01I-35	2008	2.45469e+06	10.5	2.35137	0	0	1	0	3	1	0	Interior	0	0	0	0	0	0	0.860567	0.968839	0.970544	0.0033473
NI02-104	2008	2.45469e+06	10.5	2.35137	0	0	1	0	1	0	1	partopenwide	0	1	0	0	0	0	0.860567	0.968839	0.970544	0.0033473
NI02I-24	2009	2.45499e+06	10.5	2.35137	1	0	0	0	3	1	0	Interior	0	0	0	0	0	0	4.49908	4.76374	0.905878	0.0922794
NI02I-95	2008	2.45469e+06	10.5	2.35137	0	0	1	0	2	0	1	Interior	0	0	0	0	0	0	0.860567	0.968839	0.970544	0.0033473
NI03-20	2009	2.45499e+06	10.5	2.35137	0	0	0	0	2	0	0	mulched34open	0	0	0	0	1	0	4.49908	4.76374	0.905878	0.0922794
NI03-59	2008	2.45469e+06	10.5	2.35137	0	1	1	0	3	1	0	partopenwide	0	1	0	0	0	0	0.860567	0.968839	0.970544	0.0033473
NI03I-10	2008	2.45469e+06	10.5	2.35137	0	0	1	0	2	0	0	Interior	0	0	0	0	0	0	0.860567	0.968839	0.970544	0.0033473
NI03I-19	2009	2.45499e+06	10.5	2.35137	0	0	0	0	2	0	1	Interior	0	0	0	0	0	0	4.49908	4.76374	0.905878	0.0922794
NM01-48	2009	2.45507e+06	10.5	2.35137	0	0	0	0	2	0	1	opennarrow	0	0	0	1	0	0	13.312	13.5244	0.741007	0.25046
NM01I-118	2009	2.45507e+06	10.5	2.35137	0	0	0	0	2	0	0	Interior	0	0	0	0	0	0	13.312	13.5244	0.741007	0.25046
NM02-43	2009	2.45507e+06	10.5	2.35137	0	0	0	0	1	0	0	opennarrow	0	0	0	1	0	0	13.312	13.5244	0.741007	0.25046
NM03-94	2009	2.45507e+06	6.7944	1.91611	0	0	0	0	3	1	0	opennarrow	0	0	0	1	0	0	13.312	13.5244	0.741007	0.25046
NM03I-20	2009	2.45507e+06	10.5	2.35137	0	0	0	0	2	0	0	Interior	0	0	0	0	0	0	13.312	13.5244	0.741007	0.25046
NO1-10	2009	2.45502e+06	6.6361	1.89253	0	0	0	0	3	1	1	partopenwide	0	1	0	0	0	0	16.6862	20.6254	0.977261	0.0063535
NO1I-23	2009	2.45502e+06	10.5	2.35137	0	0	0	0	3	1	1	Interior	0	0	0	0	0	0	16.6862	20.6254	0.977261	0.0063535
NO2-61	2009	2.45502e+06	10.5	2.35137	0	0	0	0	2	0	0	openwide	1	0	0	0	0	0	16.6862	20.6254	0.977261	0.0063535
NO2I-129	2009	2.45502e+06	10.5	2.35137	0	0	0	0	3	1	0	Interior	0	0	0	0	0	0	16.6862	20.6254	0.977261	0.0063535
NO3-94	2009	2.45502e+06	10.5	2.35137	1	0	0	0	3	1	0	partopenwide	0	1	0	0	0	0	16.6862	20.6254	0.977261	0.0063535
NP01-108	2009	2.45509e+06	9.9507	2.29764	0	0	0	1	2	0	0	mulched34open	0	0	0	0	1	0	9.8001	11.1373	0.472436	0.527564
NP01I-97	2009	2.45509e+06	9.9882	2.3014	0	0	0	1	2	0	1	Interior	0	0	0	0	0	0	9.8001	11.1373	0.472436	0.527564
NP02-94	2009	2.45509e+06	9.8993	2.29246	0	0	0	1	1	0	1	opennarrow	0	0	0	1	0	0	7.66552	10.7696	0.235816	0.764184
NP02I-48	2009	2.45509e+06	9.8889	2.29141	0	0	0	1	2	0	1	Interior	0	0	0	0	0	0	7.66552	10.7696	0.235816	0.764184
NP03-12	2009	2.45509e+06	9.741	2.27634	0	0	0	1	2	0	3	opennarrow	0	0	0	1	0	0	7.66552	10.7696	0.235816	0.764184
NP05-118	2009	2.45509e+06	9.6431	2.26624	0	0	0	0	2	0	0	opennarrow	0	0	0	1	0	0	10.2441	14.6649	0.789456	0.210544
NP05I-43	2009	2.45509e+06	9.6403	2.26595	0	0	0	0	2	0	0	Interior	0	0	0	0	0	0	10.2441	14.6649	0.789456	0.210544
NP06-101	2009	2.45509e+06	9.8139	2.2838	0	0	0	0	2	0	0	opennarrow	0	0	0	1	0	0	10.2441	14.6649	0.789456	0.210544
NP06I-24	2009	2.45509e+06	9.7368	2.27591	0	0	0	1	3	1	1	Interior	0	0	0	0	0	0	10.2441	14.6649	0.789456	0.210544
NT01-25	2009	2.45508e+06	10.5	2.35137	0	0	0	0	3	1	0	mulched34open	0	0	0	0	1	0	13.312	13.5244	0.741007	0.25046
NT02-05	2009	2.45508e+06	10.5	2.35137	0	0	0	0	3	1	0	bladed56open	0	0	0	0	0	1	13.312	13.5244	0.741007	0.25046
NT02I-83	2009	2.45508e+06	5.584	1.71991	0	0	0	0	2	0	2	Interior	0	0	0	0	0	0	13.312	13.5244	0.741007	0.25046
NT03-90	2009	2.45508e+06	5.8868	1.77271	0	0	0	1	3	1	1	mulched34open	0	0	0	0	1	0	13.312	13.5244	0.741007	0.25046
NT03I-121	2009	2.45508e+06	10.5	2.35137	0	0	0	0	2	0	1	Interior	0	0	0	0	0	0	13.312	13.5244	0.741007	0.25046
NV01-89	2009	2.45502e+06	9.9583	2.29841	0	0	0	0	2	0	1	closedwide	0	0	1	0	0	0	12.7713	18.1976	0.951289	0.0060261
NV01I-34	2009	2.45502e+06	9.9118	2.29373	0	0	0	0	2	0	0	Interior	0	0	0	0	0	0	12.7713	18.1976	0.951289	0.0060261
NV02-104	2009	2.45502e+06	9.941	2.29666	0	0	0	0	2	0	1	openwide	1	0	0	0	0	0	12.7713	18.1976	0.951289	0.0060261
NV02I-106	2009	2.45502e+06	9.9243	2.29499	0	0	0	0	2	0	0	Interior	0	0	0	0	0	0	12.7713	18.1976	0.951289	0.0060261
NV03-122	2009	2.45502e+06	9.9132	2.29387	0	0	0	0	2	0	1	openwide	1	0	0	0	0	0	12.7713	18.1976	0.951289	0.0060261
NV03I-91	2009	2.45502e+06	9.9319	2.29576	0	0	0	0	3	1	0	Interior	0	0	0	0	0	0	12.7713	18.1976	0.951289	0.0060261
O02-30	2008	2.45463e+06	10.5	2.35137	0	1	1	1	3	1	1	closedwide	0	0	1	0	0	0	2.85975	0.487148	0.492475	0.503846
O02I-74	2008	2.45463e+06	10.5	2.35137	0	0	1	1	3	1	0	Interior	0	0	0	0	0	0	2.85975	0.487148	0.492475	0.503846
O03-02	2008	2.45463e+06	10.5	2.35137	0	1	1	0	2	0	1	closedwide	0	0	1	0	0	0	2.85975	0.487148	0.492475	0.503846
O03I-70	2008	2.45463e+06	10.5	2.35137	1	0	1	0	3	1	1	Interior	0	0	0	0	0	0	2.85975	0.487148	0.492475	0.503846
OB01-10	2009	2.45504e+06	10.5	2.35137	0	0	0	0	2	0	1	Interior	0	0	0	0	0	0	0.475789	0.790302	0.690389	0.009712
OB01-15	2009	2.45502e+06	9.8958	2.29211	0	0	0	0	2	0	0	openwide	1	0	0	0	0	0	8.26398	11.7079	0.671964	0.30813
OB01I-23	2009	2.45504e+06	10.5	2.35137	1	0	0	0	3	1	2	Interior	0	0	0	0	0	0	0.475789	0.790302	0.690389	0.009712
OB01I-39	2009	2.45502e+06	9.9132	2.29387	0	0	0	1	1	0	0	Interior	0	0	0	0	0	0	8.26398	11.7079	0.671964	0.30813
OB02-34	2009	2.45504e+06	10.5	2.35137	0	0	0	0	3	1	1	closedwide	0	0	1	0	0	0	0.475789	0.790302	0.690389	0.009712
OB02-63	2009	2.45502e+06	9.9229	2.29485	0	0	0	0	3	1	1	openwide	1	0	0	0	0	0	8.26398	11.7079	0.671964	0.30813
OB02I-88	2009	2.45502e+06	9.9306	2.29562	0	0	0	1	1	0	1	Interior	0	0	0	0	0	0	8.26398	11.7079	0.671964	0.30813
OB03-06	2009	2.45504e+06	10.5	2.35137	0	0	0	0	3	1	2	openwide	1	0	0	0	0	0	0.475789	0.790302	0.690389	0.009712
OB03-45	2009	2.45502e+06	9.9549	2.29806	0	0	0	0	2	0	0	partopenwide	0	1	0	0	0	0	8.26398	11.7079	0.671964	0.30813
OB03I-37	2009	2.45504e+06	10.5	2.35137	0	0	0	0	2	0	0	Interior	0	0	0	0	0	0	0.475789	0.790302	0.690389	0.009712
OBO31-21	2009	2.45502e+06	9.941	2.29666	0	0	0	0	3	1	1	Interior	0	0	0	0	0	0	8.26398	11.7079	0.671964	0.30813
P01-127	2009	2.4551e+06	10.01	2.30363	0	0	0	1	2	0	1	closedwide	0	0	1	0	0	0	16.4275	20.4278	0.185817	0.802308
P01-23	2009	2.455e+06	9.8854	2.29106	0	0	0	1	4	1	2	openwide	1	0	0	0	0	0	3.31632	3.65553	0.133344	0.807596
P01I-09	2009	2.455e+06	9.8576	2.28825	1	0	0	1	4	1	0	Interior	0	0	0	0	0	0	3.31632	3.65553	0.133344	0.807596
P01I-46	2009	2.4551e+06	9.9132	2.29387	0	0	0	1	2	0	1	Interior	0	0	0	0	0	0	16.4275	20.4278	0.185817	0.802308
P02-33	2009	2.455e+06	9.9063	2.29317	0	0	0	1	4	1	1	openwide	1	0	0	0	0	0	3.31632	3.65553	0.133344	0.807596
P02-54	2009	2.4551e+06	10.059	2.30847	0	0	0	1	2	0	1	partopenwide	0	1	0	0	0	0	16.4275	20.4278	0.185817	0.802308
P02I-11	2009	2.455e+06	9.8715	2.28965	1	0	0	1	4	1	1	Interior	0	0	0	0	0	0	3.31632	3.65553	0.133344	0.807596
P02I-58	2009	2.4551e+06	9.9479	2.29736	0	0	0	0	3	1	1	Interior	0	0	0	0	0	0	16.4275	20.4278	0.185817	0.802308
P03-122	2009	2.4551e+06	10.024	2.30501	0	0	0	1	3	1	0	partopenwide	0	1	0	0	0	0	16.4275	20.4278	0.185817	0.802308
P03-14	2009	2.455e+06	9.9181	2.29436	0	0	0	1	3	1	1	openwide	1	0	0	0	0	0	3.31632	3.65553	0.133344	0.807596
P03I-31	2009	2.455e+06	9.8785	2.29036	1	0	0	1	3	1	0	Interior	0	0	0	0	0	0	3.31632	3.65553	0.133344	0.807596
P03I-87	2009	2.4551e+06	9.9931	2.30189	0	0	0	1	3	1	0	Interior	0	0	0	0	0	0	16.4275	20.4278	0.185817	0.802308
PF01-40	2009	2.45508e+06	10.5	2.35137	0	0	0	1	1	0	0	opennarrow	0	0	0	1	0	0	12.6647	16.0253	0.557587	0.442413
PF01I-120	2009	2.45508e+06	10.5	2.35137	0	0	0	1	1	0	0	Interior	0	0	0	0	0	0	12.6647	16.0253	0.557587	0.442413
PF02-130	2009	2.45508e+06	10.5	2.35137	0	0	0	1	2	0	2	opennarrow	0	0	0	1	0	0	12.6647	16.0253	0.557587	0.442413
PF02I-105	2009	2.45508e+06	10.5	2.35137	0	0	0	1	2	0	1	Interior	0	0	0	0	0	0	12.6647	16.0253	0.557587	0.442413
PF03-31	2009	2.45508e+06	10.5	2.35137	0	0	0	1	2	0	1	mulched34open	0	0	0	0	1	0	12.6647	16.0253	0.557587	0.442413
PF03I-17	2009	2.45508e+06	10.5	2.35137	0	0	0	1	2	0	1	Interior	0	0	0	0	0	0	12.6647	16.0253	0.557587	0.442413
PF04-06	2009	2.45508e+06	10.5	2.35137	0	0	0	1	2	0	2	mulched34open	0	0	0	0	1	0	12.6647	16.0253	0.557587	0.442413
PF05-79	2009	2.45508e+06	10.5	2.35137	0	0	0	1	2	0	1	bladed56open	0	0	0	0	0	1	12.6647	16.0253	0.557587	0.442413
PF05I-13	2009	2.45508e+06	10.5	2.35137	0	0	0	1	2	0	1	Interior	0	0	0	0	0	0	12.6647	16.0253	0.557587	0.442413
PG01-70	2009	2.45505e+06	10.5	2.35137	0	0	0	1	1	0	1	closedwide	0	0	1	0	0	0	0.279514	0.465306	0.888517	0.10077
PG01I-95	2009	2.45505e+06	10.5	2.35137	0	0	0	1	1	0	1	Interior	0	0	0	0	0	0	0.279514	0.465306	0.888517	0.10077
PG02-62	2009	2.45505e+06	10.5	2.35137	0	0	0	1	1	0	1	partopenwide	0	1	0	0	0	0	0.279514	0.465306	0.888517	0.10077
PG02I-86	2009	2.45505e+06	10.5	2.35137	0	0	0	1	1	0	1	Interior	0	0	0	0	0	0	0.279514	0.465306	0.888517	0.10077
PG03-93	2009	2.45505e+06	10.5	2.35137	0	0	0	0	2	0	0	partopenwide	0	1	0	0	0	0	0.279514	0.465306	0.888517	0.10077
PG03I-61	2009	2.45505e+06	10.5	2.35137	0	0	0	0	2	0	0	Interior	0	0	0	0	0	0	0.279514	0.465306	0.888517	0.10077
PS01-11	2009	2.45508e+06	9.9653	2.29911	0	0	0	0	3	1	0	bladed56open	0	0	0	0	0	1	10.3335	15.6123	0.89759	0.0997323
PS01I-09	2009	2.45508e+06	9.9472	2.29729	0	0	0	0	3	1	2	Interior	0	0	0	0	0	0	10.3335	15.6123	0.89759	0.0997323
PS02-30	2009	2.45508e+06	9.9611	2.29869	0	0	0	0	2	0	0	bladed56open	0	0	0	0	0	1	10.3335	15.6123	0.89759	0.0997323
PS02I-12	2009	2.45508e+06	9.9444	2.29701	1	0	0	0	2	0	0	Interior	0	0	0	0	0	0	10.3335	15.6123	0.89759	0.0997323
PS03-04	2009	2.45508e+06	9.9583	2.29841	0	0	0	0	3	1	1	bladed56open	0	0	0	0	0	1	10.3335	15.6123	0.89759	0.0997323
PS03I-01	2009	2.45508e+06	9.9514	2.29771	0	0	0	0	3	1	0	Interior	0	0	0	0	0	0	10.3335	15.6123	0.89759	0.0997323
PT01-12	2009	2.45505e+06	10.5	2.35137	0	0	0	0	1	0	0	openwide	1	0	0	0	0	0	0.300575	0.502119	0.929587	0.0416458
PT01I-03	2009	2.45505e+06	10.5	2.35137	0	0	0	0	1	0	0	Interior	0	0	0	0	0	0	0.300575	0.502119	0.929587	0.0416458
PT01I-22	2008	2.45464e+06	10.5	2.35137	1	0	1	1	4	1	1	Interior	0	0	0	0	0	0	2.72115	2.83234	0.326145	0.673688
PT02-31	2009	2.45505e+06	10.5	2.35137	0	0	0	0	1	0	0	partopenwide	0	1	0	0	0	0	0.300575	0.502119	0.929587	0.0416458
PT02-76	2008	2.45464e+06	8.4396	2.13293	1	1	1	1	4	1	2	closedwide	0	0	1	0	0	0	2.72115	2.83234	0.326145	0.673688
PT02I-02	2009	2.45505e+06	10.5	2.35137	0	0	0	0	2	0	1	Interior	0	0	0	0	0	0	0.300575	0.502119	0.929587	0.0416458
PT02I-05	2008	2.45464e+06	10.5	2.35137	0	0	1	1	4	1	1	Interior	0	0	0	0	0	0	2.72115	2.83234	0.326145	0.673688
PT03-13	2009	2.45505e+06	10.5	2.35137	0	0	0	0	1	0	0	partopenwide	0	1	0	0	0	0	0.300575	0.502119	0.929587	0.0416458
PT03I-16	2009	2.45505e+06	10.5	2.35137	0	0	0	0	1	0	0	Interior	0	0	0	0	0	0	0.300575	0.502119	0.929587	0.0416458
PT03I-39	2008	2.45464e+06	10.5	2.35137	0	0	1	0	3	1	0	Interior	0	0	0	0	0	0	2.72115	2.83234	0.326145	0.673688
PT201-08	2008	2.45464e+06	10.5	2.35137	0	0	0	1	4	1	1	openwide	1	0	0	0	0	0	2.3531	2.2595	0.0264258	0.973574
PT201I-60	2008	2.45464e+06	10.5	2.35137	1	0	0	1	4	1	0	Interior	0	0	0	0	0	0	2.3531	2.2595	0.0264258	0.973574
PT202I-73	2008	2.45464e+06	10.5	2.35137	0	0	0	1	4	1	1	Interior	0	0	0	0	0	0	2.3531	2.2595	0.0264258	0.973574
PT203-49	2008	2.45464e+06	9.3055	2.23061	0	0	0	0	2	0	2	openwide	1	0	0	0	0	0	2.3531	2.2595	0.0264258	0.973574
PT203I-37	2008	2.45464e+06	10.5	2.35137	0	0	0	0	1	0	2	Interior	0	0	0	0	0	0	2.3531	2.2595	0.0264258	0.973574
PW01a-rc13	2009	2.45503e+06	10.5	2.35137	0	0	0	0	3	1	2	Interior	0	0	0	0	0	0	0	0	0.95765	0.0197523
PW01b-rc16	2009	2.45503e+06	10.5	2.35137	0	0	0	1	3	1	2	Interior	0	0	0	0	0	0	0	0	0.95765	0.0197523
PW02a-rc12	2009	2.45503e+06	10.5	2.35137	0	0	0	1	3	1	1	Interior	0	0	0	0	0	0	0	0	0.95765	0.0197523
PW02b-rc03	2009	2.45503e+06	10.5	2.35137	0	0	0	1	3	1	2	Interior	0	0	0	0	0	0	0	0	0.95765	0.0197523
PW03a-rc31	2009	2.45503e+06	10.5	2.35137	0	0	0	0	2	0	0	Interior	0	0	0	0	0	0	0	0	0.95765	0.0197523
PW03b-rc02	2009	2.45503e+06	10.5	2.35137	0	0	0	0	2	0	0	Interior	0	0	0	0	0	0	0	0	0.95765	0.0197523
QC01I-75	2009	2.45502e+06	3.5819	1.27591	0	0	0	0	2	0	1	Interior	0	0	0	0	0	0	16.9749	24.801	0.829207	0.145534
QC02-48	2009	2.45502e+06	9.8229	2.28472	0	0	0	0	2	0	0	closedwide	0	0	1	0	0	0	16.9749	24.801	0.829207	0.145534
QC02I-99	2009	2.45502e+06	9.8924	2.29176	0	0	0	0	2	0	1	Interior	0	0	0	0	0	0	16.9749	24.801	0.829207	0.145534
QC03-11	2009	2.45502e+06	9.8979	2.29232	0	0	0	0	2	0	1	closedwide	0	0	1	0	0	0	16.9749	24.801	0.829207	0.145534
QC03I-96	2009	2.45502e+06	9.9375	2.29631	0	0	0	0	1	0	0	Interior	0	0	0	0	0	0	16.9749	24.801	0.829207	0.145534
RD01-133	2009	2.45499e+06	5.3805	1.68279	0	0	0	0	2	0	0	opennarrow	0	0	0	1	0	0	5.53918	7.88427	0.89324	0.0900268
RD01I-130	2009	2.45499e+06	10.5	2.35137	0	0	0	1	2	0	0	Interior	0	0	0	0	0	0	5.53918	7.88427	0.89324	0.0900268
RD02-32	2009	2.45499e+06	10.5	2.35137	0	0	0	1	3	1	2	opennarrow	0	0	0	1	0	0	5.53918	7.88427	0.89324	0.0900268
RD02I-16	2009	2.45499e+06	10.5	2.35137	0	0	0	0	3	1	1	Interior	0	0	0	0	0	0	5.53918	7.88427	0.89324	0.0900268
RD03-06	2009	2.45499e+06	10.5	2.35137	1	0	0	0	3	1	1	opennarrow	0	0	0	1	0	0	5.53918	7.88427	0.89324	0.0900268
RD03I-02	2009	2.45499e+06	10.5	2.35137	1	0	0	0	3	1	0	Interior	0	0	0	0	0	0	5.53918	7.88427	0.89324	0.0900268
RL01I-74	2009	2.45509e+06	9.8299	2.28543	0	0	0	1	1	0	0	Interior	0	0	0	0	0	0	6.73928	11.5823	0.44344	0.501841
RL02-72	2009	2.45509e+06	9.8542	2.28789	0	0	0	1	1	0	0	opennarrow	0	0	0	1	0	0	6.73928	11.5823	0.44344	0.501841
RL02I-107	2009	2.45509e+06	9.9444	2.29701	0	0	0	1	2	0	0	Interior	0	0	0	0	0	0	6.73928	11.5823	0.44344	0.501841
RL03-73	2009	2.45509e+06	9.8403	2.28648	0	0	0	1	1	0	1	opennarrow	0	0	0	1	0	0	6.73928	11.5823	0.44344	0.501841
RL03I-14	2009	2.45509e+06	9.8333	2.28578	0	0	0	1	1	0	1	Interior	0	0	0	0	0	0	6.73928	11.5823	0.44344	0.501841
RR01-34	2009	2.45504e+06	10.5	2.35137	0	0	0	0	3	1	0	partopenwide	0	1	0	0	0	0	0.291733	0.487823	0.948602	0
RR01I-89	2009	2.45504e+06	10.5	2.35137	0	0	0	0	3	1	1	Interior	0	0	0	0	0	0	0.291733	0.487823	0.948602	0
RR02-11	2009	2.45504e+06	10.5	2.35137	0	0	0	0	2	0	0	partopenwide	0	1	0	0	0	0	0.291733	0.487823	0.948602	0
RR02I-91	2009	2.45504e+06	10.5	2.35137	0	0	0	0	2	0	0	Interior	0	0	0	0	0	0	0.291733	0.487823	0.948602	0
RR03-104	2009	2.45504e+06	10.5	2.35137	1	0	0	0	3	1	0	closedwide	0	0	1	0	0	0	0.291733	0.487823	0.948602	0
RR03I-106	2009	2.45504e+06	10.5	2.35137	0	0	0	0	2	0	1	Interior	0	0	0	0	0	0	0.291733	0.487823	0.948602	0
RS01-51	2009	2.45507e+06	9.684	2.27048	0	0	0	0	1	0	1	mulched34open	0	0	0	0	1	0	6.72489	10.4203	0.894895	0.0624268
RS01I-10	2009	2.45507e+06	9.6812	2.27019	0	0	0	0	3	1	0	Interior	0	0	0	0	0	0	6.72489	10.4203	0.894895	0.0624268
RS02-88	2009	2.45507e+06	8.3951	2.12765	0	0	0	0	1	0	1	mulched34open	0	0	0	0	1	0	6.72489	10.4203	0.894895	0.0624268
RS02I-63	2009	2.45507e+06	5.8701	1.76988	0	0	0	0	1	0	1	Interior	0	0	0	0	0	0	6.72489	10.4203	0.894895	0.0624268
RS03-102	2009	2.45507e+06	9.8917	2.29169	0	0	0	0	2	0	0	mulched34open	0	0	0	0	1	0	6.72489	10.4203	0.894895	0.0624268
RS03I-49	2009	2.45507e+06	9.8201	2.28444	0	0	0	1	1	0	0	Interior	0	0	0	0	0	0	6.72489	10.4203	0.894895	0.0624268
S101-96	2008	2.45468e+06	10.5	2.35137	0	1	1	1	3	1	0	bladed56open	0	0	0	0	0	1	1.59676	5.07737	0.806053	0.14195
S101I-78	2008	2.45468e+06	10.5	2.35137	1	0	1	1	3	1	0	Interior	0	0	0	0	0	0	1.59676	5.07737	0.806053	0.14195
S102-86	2008	2.45468e+06	10.5	2.35137	0	1	1	1	3	1	0	bladed56open	0	0	0	0	0	1	1.59676	5.07737	0.806053	0.14195
S102I-109	2008	2.45468e+06	10.5	2.35137	0	0	1	1	4	1	1	Interior	0	0	0	0	0	0	1.59676	5.07737	0.806053	0.14195
S103-42	2008	2.45468e+06	10.5	2.35137	0	0	1	1	2	0	1	bladed56open	0	0	0	0	0	1	1.59676	5.07737	0.806053	0.14195
S103I-102	2008	2.45468e+06	1.2549	0.227024	0	1	1	1	4	1	0	Interior	0	0	0	0	0	0	1.59676	5.07737	0.806053	0.14195
S201-26	2008	2.45468e+06	9.809	2.2833	0	0	0	1	4	1	0	partopenwide	0	1	0	0	0	0	1.93998	2.14637	0.264637	0.667447
S201I-73	2008	2.45468e+06	9.7743	2.27976	0	0	0	1	4	1	0	Interior	0	0	0	0	0	0	1.93998	2.14637	0.264637	0.667447
S202-49	2008	2.45468e+06	9.9563	2.2982	0	0	0	1	1	0	1	closedwide	0	0	1	0	0	0	1.93998	2.14637	0.264637	0.667447
S202I-39	2008	2.45468e+06	10.063	2.30882	0	0	0	1	2	0	1	Interior	0	0	0	0	0	0	1.93998	2.14637	0.264637	0.667447
S203-97	2008	2.45468e+06	10.5	2.35137	0	0	0	1	2	0	0	closedwide	0	0	1	0	0	0	1.93998	2.14637	0.264637	0.667447
S301-36	2008	2.45469e+06	10.5	2.35137	0	1	1	1	4	1	0	openwide	1	0	0	0	0	0	4.96168	3.4396	0.48887	0.437992
S301I-08	2008	2.45469e+06	10.5	2.35137	0	0	1	0	3	1	0	Interior	0	0	0	0	0	0	4.96168	3.4396	0.48887	0.437992
S302-60	2008	2.45469e+06	10.5	2.35137	0	1	1	1	4	1	0	openwide	1	0	0	0	0	0	4.96168	3.4396	0.48887	0.437992
S302I-05	2008	2.45469e+06	10.5	2.35137	0	0	1	1	4	1	0	Interior	0	0	0	0	0	0	4.96168	3.4396	0.48887	0.437992
S303-76	2008	2.45469e+06	8.9049	2.1866	1	0	1	1	4	1	0	closedwide	0	0	1	0	0	0	4.96168	3.4396	0.48887	0.437992
S303I-37	2008	2.45469e+06	10.5	2.35137	1	0	1	1	4	1	0	Interior	0	0	0	0	0	0	4.96168	3.4396	0.48887	0.437992
SB01-22	2009	2.45503e+06	10.5	2.35137	0	0	1	0	2	0	1	partopenwide	0	1	0	0	0	0	3.907	1.56604	0.925653	0.0006698
SB01I-14	2009	2.45503e+06	10.5	2.35137	0	0	1	0	1	0	0	Interior	0	0	0	0	0	0	3.907	1.56604	0.925653	0.0006698
SB02-124	2009	2.45503e+06	10.5	2.35137	0	1	1	0	2	0	2	partopenwide	0	1	0	0	0	0	3.907	1.56604	0.925653	0.0006698
SB02I-52	2009	2.45503e+06	10.5	2.35137	0	0	1	0	1	0	1	Interior	0	0	0	0	0	0	3.907	1.56604	0.925653	0.0006698
SC01A-109	2009	2.45498e+06	1.775	0.5738	1	0	0	1	3	1	1	Interior	0	0	0	0	0	0	0.475817	1.19734	0.635816	0.364017
SC02A-111	2009	2.45498e+06	10.5	2.35137	0	0	0	0	2	0	1	Interior	0	0	0	0	0	0	0.475817	1.19734	0.635816	0.364017
SC02B-112	2009	2.45498e+06	3.9507	1.37389	0	0	0	0	2	0	1	Interior	0	0	0	0	0	0	0.475817	1.19734	0.635816	0.364017
SC03A-113	2009	2.45498e+06	10.5	2.35137	0	0	0	0	2	0	1	Interior	0	0	0	0	0	0	0.475817	1.19734	0.635816	0.364017
SC03B-114	2009	2.45498e+06	10.5	2.35137	0	0	0	0	3	1	0	Interior	0	0	0	0	0	0	0.475817	1.19734	0.635816	0.364017
SF01-134	2009	2.45498e+06	10.5	2.35137	0	0	0	1	1	0	1	openwide	1	0	0	0	0	0	7.78473	11.983	0.0477067	0.889689
SF01I-47	2009	2.45508e+06	10.042	2.30681	0	0	0	0	2	0	0	Interior	0	0	0	0	0	0	7.76534	10.3748	0.60224	0.295603
SF01I-84	2009	2.45498e+06	10.5	2.35137	0	0	0	1	1	0	0	Interior	0	0	0	0	0	0	7.78473	11.983	0.0477067	0.889689
SF02-81	2009	2.45498e+06	10.5	2.35137	0	0	0	1	1	0	1	openwide	1	0	0	0	0	0	7.78473	11.983	0.0477067	0.889689
SF02-82	2009	2.45508e+06	9.9542	2.29799	0	0	0	1	1	0	1	bladed56open	0	0	0	0	0	1	7.76534	10.3748	0.60224	0.295603
SF02I-54	2009	2.45508e+06	9.7806	2.2804	0	0	0	1	1	0	0	Interior	0	0	0	0	0	0	7.76534	10.3748	0.60224	0.295603
SF02I-83	2009	2.45498e+06	10.5	2.35137	0	0	0	1	1	0	1	Interior	0	0	0	0	0	0	7.78473	11.983	0.0477067	0.889689
SF03-46	2009	2.45508e+06	9.8889	2.29141	0	0	0	1	2	0	0	bladed56open	0	0	0	0	0	1	7.76534	10.3748	0.60224	0.295603
SF03-79	2009	2.45498e+06	10.5	2.35137	0	0	0	1	1	0	1	bladed56open	0	0	0	0	0	1	7.78473	11.983	0.0477067	0.889689
SF03I-80	2009	2.45498e+06	10.5	2.35137	0	0	0	1	1	0	0	Interior	0	0	0	0	0	0	7.78473	11.983	0.0477067	0.889689
SF03I-87	2009	2.45508e+06	9.8444	2.28691	0	0	0	1	2	0	1	Interior	0	0	0	0	0	0	7.76534	10.3748	0.60224	0.295603
SG01-54	2009	2.45498e+06	10.5	2.35137	0	0	0	1	1	0	0	opennarrow	0	0	0	1	0	0	10.2834	12.5942	0.0167392	0.767827
SG01A-11	2009	2.45504e+06	10.5	2.35137	0	0	0	0	2	0	2	Interior	0	0	0	0	0	0	0.0937951	0.151077	0.64501	0.307267
SG01B-35	2009	2.45504e+06	10.5	2.35137	0	0	0	1	2	0	0	Interior	0	0	0	0	0	0	0.0937951	0.151077	0.64501	0.307267
SG01I-52	2009	2.45498e+06	10.5	2.35137	0	0	0	1	1	0	0	Interior	0	0	0	0	0	0	10.2834	12.5942	0.0167392	0.767827
SG02-50	2009	2.45498e+06	10.5	2.35137	1	0	0	1	2	0	1	opennarrow	0	0	0	1	0	0	10.2834	12.5942	0.0167392	0.767827
SG02A-23	2009	2.45504e+06	10.5	2.35137	0	0	0	0	2	0	0	Interior	0	0	0	0	0	0	0.0937951	0.151077	0.64501	0.307267
SG02B-22	2009	2.45504e+06	10.5	2.35137	1	0	0	0	1	0	0	Interior	0	0	0	0	0	0	0.0937951	0.151077	0.64501	0.307267
SG02I-49	2009	2.45498e+06	10.5	2.35137	0	0	0	1	1	0	0	Interior	0	0	0	0	0	0	10.2834	12.5942	0.0167392	0.767827
SG03-53	2009	2.45498e+06	10.5	2.35137	1	0	0	1	2	0	0	opennarrow	0	0	0	1	0	0	10.2834	12.5942	0.0167392	0.767827
SG03A-04	2009	2.45504e+06	10.5	2.35137	1	0	0	1	2	0	1	Interior	0	0	0	0	0	0	0.0937951	0.151077	0.64501	0.307267
SG03B-14	2009	2.45504e+06	10.5	2.35137	0	0	0	1	1	0	0	Interior	0	0	0	0	0	0	0.0937951	0.151077	0.64501	0.307267
SG03I-51	2009	2.45498e+06	10.5	2.35137	1	0	0	1	2	0	1	Interior	0	0	0	0	0	0	10.2834	12.5942	0.0167392	0.767827
SHT01-64	2008	2.4547e+06	10.5	2.35137	0	0	0	0	2	0	0	openwide	1	0	0	0	0	0	3.90324	4.85015	0.889911	0.101221
SHT01I-17	2008	2.4547e+06	10.5	2.35137	0	0	0	1	2	0	0	Interior	0	0	0	0	0	0	3.90324	4.85015	0.889911	0.101221
SHT02-39	2008	2.4547e+06	10.5	2.35137	0	0	0	0	2	0	0	openwide	1	0	0	0	0	0	3.90324	4.85015	0.889911	0.101221
SHT02I-53	2008	2.4547e+06	10.5	2.35137	0	0	0	0	1	0	0	Interior	0	0	0	0	0	0	3.90324	4.85015	0.889911	0.101221
SHT03-65	2008	2.4547e+06	10.5	2.35137	0	0	0	0	2	0	1	openwide	1	0	0	0	0	0	3.90324	4.85015	0.889911	0.101221
SHT03I-67	2008	2.4547e+06	10.5	2.35137	0	0	0	0	2	0	0	Interior	0	0	0	0	0	0	3.90324	4.85015	0.889911	0.101221
SI01-95	2009	2.45499e+06	10.5	2.35137	0	1	1	0	2	0	0	bladed56open	0	0	0	0	0	1	10.7026	10.7344	0.933924	0.0505186
SI01I-96	2009	2.45499e+06	10.5	2.35137	0	0	1	0	3	1	1	Interior	0	0	0	0	0	0	10.7026	10.7344	0.933924	0.0505186
SI02-103	2009	2.45499e+06	10.5	2.35137	0	1	1	0	2	0	1	openwide	1	0	0	0	0	0	10.7026	10.7344	0.933924	0.0505186
SI02I-94	2009	2.45499e+06	10.5	2.35137	0	0	1	0	2	0	0	Interior	0	0	0	0	0	0	10.7026	10.7344	0.933924	0.0505186
SI03-93	2009	2.45499e+06	10.5	2.35137	0	1	1	0	2	0	1	partopenwide	0	1	0	0	0	0	10.7026	10.7344	0.933924	0.0505186
SI03I-98	2009	2.45499e+06	10.5	2.35137	0	0	1	0	2	0	1	Interior	0	0	0	0	0	0	10.7026	10.7344	0.933924	0.0505186
SJ01-122	2009	2.45499e+06	10.5	2.35137	0	0	0	0	2	0	1	bladed56open	0	0	0	0	0	1	4.88849	7.70546	0.788224	0.120442
SJ01I-108	2009	2.45499e+06	10.5	2.35137	0	0	0	1	2	0	0	Interior	0	0	0	0	0	0	4.88849	7.70546	0.788224	0.120442
SJ02-104	2009	2.45499e+06	10.5	2.35137	0	0	0	0	3	1	2	bladed56open	0	0	0	0	0	1	4.88849	7.70546	0.788224	0.120442
SJ02I-89	2009	2.45499e+06	10.5	2.35137	0	0	0	0	2	0	0	Interior	0	0	0	0	0	0	4.88849	7.70546	0.788224	0.120442
SJ03-91	2009	2.45499e+06	10.5	2.35137	0	0	0	0	2	0	1	openwide	1	0	0	0	0	0	4.88849	7.70546	0.788224	0.120442
SJ03I-106	2009	2.45499e+06	10.5	2.35137	0	0	0	0	2	0	2	Interior	0	0	0	0	0	0	4.88849	7.70546	0.788224	0.120442
SN01-11	2009	2.45497e+06	10.5	2.35137	0	0	0	1	2	0	0	bladed56open	0	0	0	0	0	1	3.17284	4.12287	0.506361	0.459993
SN01I-12	2009	2.45497e+06	10.5	2.35137	0	0	0	1	1	0	0	Interior	0	0	0	0	0	0	3.17284	4.12287	0.506361	0.459993
SN02-09	2009	2.45497e+06	10.5	2.35137	1	0	0	1	2	0	0	partopenwide	0	1	0	0	0	0	3.17284	4.12287	0.506361	0.459993
SN02I-10	2009	2.45497e+06	10.5	2.35137	0	0	0	1	3	1	0	Interior	0	0	0	0	0	0	3.17284	4.12287	0.506361	0.459993
SN03-07	2009	2.45497e+06	10.5	2.35137	0	0	0	0	2	0	0	partopenwide	0	1	0	0	0	0	3.17284	4.12287	0.506361	0.459993
SN03I-08	2009	2.45497e+06	10.5	2.35137	1	0	0	0	1	0	0	Interior	0	0	0	0	0	0	3.17284	4.12287	0.506361	0.459993
SP01-01	2009	2.4551e+06	6.2569	1.83369	0	0	0	1	3	1	1	partopenwide	0	1	0	0	0	0	10.8253	16.3752	0.757155	0.154812
SP01-125	2009	2.45504e+06	4.6736	1.54193	1	0	0	0	2	0	0	openwide	1	0	0	0	0	0	0.301209	0.503351	0.82352	0.0587153
SP01-28	2009	2.45502e+06	10.028	2.30536	0	0	0	0	2	0	1	openwide	1	0	0	0	0	0	19.3407	26.5551	0.734615	0.231271
SP01I-01	2009	2.45502e+06	9.8472	2.28719	0	0	0	0	2	0	0	Interior	0	0	0	0	0	0	19.3407	26.5551	0.734615	0.231271
SP01I-14	2009	2.45504e+06	10.259	2.32816	0	0	0	0	1	0	1	Interior	0	0	0	0	0	0	0.301209	0.503351	0.82352	0.0587153
SP01I-29	2009	2.45504e+06	9.957	2.29827	0	0	1	1	2	0	1	Interior	0	0	0	0	0	0	1.23846	0.605029	0.63568	0.325865
SP01I-60	2009	2.4551e+06	9.9965	2.30224	0	0	0	1	4	1	0	Interior	0	0	0	0	0	0	10.8253	16.3752	0.757155	0.154812
SP02-04	2009	2.45502e+06	4.932	1.59573	0	0	0	0	2	0	1	openwide	1	0	0	0	0	0	19.3407	26.5551	0.734615	0.231271
SP02-130	2009	2.45504e+06	10.016	2.30418	0	0	0	0	2	0	1	partopenwide	0	1	0	0	0	0	0.301209	0.503351	0.82352	0.0587153
SP02-25	2009	2.45504e+06	9.7424	2.27648	0	1	1	1	2	0	2	openwide	1	0	0	0	0	0	1.23846	0.605029	0.63568	0.325865
SP02-44	2009	2.4551e+06	8.7924	2.17388	0	0	0	0	2	0	1	partopenwide	0	1	0	0	0	0	10.8253	16.3752	0.757155	0.154812
SP02I-03	2009	2.45502e+06	9.8583	2.28832	0	0	0	0	2	0	1	Interior	0	0	0	0	0	0	19.3407	26.5551	0.734615	0.231271
SP02I-124	2009	2.45504e+06	10.245	2.3268	0	0	0	0	1	0	1	Interior	0	0	0	0	0	0	0.301209	0.503351	0.82352	0.0587153
SP02I-74	2009	2.45504e+06	9.925	2.29506	0	0	1	1	2	0	1	Interior	0	0	0	0	0	0	1.23846	0.605029	0.63568	0.325865
SP02I-77	2009	2.4551e+06	5.8465	1.76585	1	0	0	1	3	1	0	Interior	0	0	0	0	0	0	10.8253	16.3752	0.757155	0.154812
SP03-06	2009	2.45504e+06	5.3271	1.67281	0	0	0	0	1	0	0	closedwide	0	0	1	0	0	0	0.301209	0.503351	0.82352	0.0587153
SP03-103	2009	2.4551e+06	10.13	2.31549	0	0	0	1	3	1	1	closedwide	0	0	1	0	0	0	10.8253	16.3752	0.757155	0.154812
SP03-43	2009	2.45502e+06	9.8694	2.28944	0	0	0	0	2	0	0	partopenwide	0	1	0	0	0	0	19.3407	26.5551	0.734615	0.231271
SP03-81	2009	2.45504e+06	9.8319	2.28564	0	1	1	1	1	0	1	partopenwide	0	1	0	0	0	0	1.23846	0.605029	0.63568	0.325865
SP03I-107	2009	2.45504e+06	9.8785	2.29036	0	0	1	1	3	1	3	Interior	0	0	0	0	0	0	1.23846	0.605029	0.63568	0.325865
SP03I-12	2009	2.45502e+06	9.8576	2.28825	0	0	0	0	1	0	0	Interior	0	0	0	0	0	0	19.3407	26.5551	0.734615	0.231271
SP03I-71	2009	2.4551e+06	4.5486	1.51482	1	0	0	1	4	1	1	Interior	0	0	0	0	0	0	10.8253	16.3752	0.757155	0.154812
SP03I-98	2009	2.45504e+06	10.242	2.32653	0	0	0	0	2	0	1	Interior	0	0	0	0	0	0	0.301209	0.503351	0.82352	0.0587153
T01-05	2009	2.45507e+06	10.5	2.35137	0	0	0	0	2	0	2	opennarrow	0	0	0	1	0	0	13.4578	13.8804	0.0795245	0.107986
T01I-30	2009	2.45507e+06	10.5	2.35137	0	0	0	0	2	0	1	Interior	0	0	0	0	0	0	13.4578	13.8804	0.0795245	0.107986
T02-04	2009	2.45507e+06	10.5	2.35137	0	0	0	1	3	1	2	opennarrow	0	0	0	1	0	0	13.4578	13.8804	0.0795245	0.107986
T02I-36	2009	2.45507e+06	10.5	2.35137	0	0	0	1	2	0	1	Interior	0	0	0	0	0	0	13.4578	13.8804	0.0795245	0.107986
T03-18	2009	2.45507e+06	10.5	2.35137	1	0	0	0	1	0	1	opennarrow	0	0	0	1	0	0	13.4578	13.8804	0.0795245	0.107986
T03I-14	2009	2.45507e+06	10.5	2.35137	0	0	0	0	2	0	1	Interior	0	0	0	0	0	0	13.4578	13.8804	0.0795245	0.107986
TD01-56	2009	2.45499e+06	10.5	2.35137	0	1	1	1	3	1	0	bladed56open	0	0	0	0	0	1	3.9416	5.70675	0.129642	0.805788
TD01I-60	2009	2.45499e+06	10.5	2.35137	0	0	1	1	3	1	0	Interior	0	0	0	0	0	0	3.9416	5.70675	0.129642	0.805788
TD02-58	2009	2.45499e+06	10.5	2.35137	0	1	1	1	3	1	1	partopenwide	0	1	0	0	0	0	3.9416	5.70675	0.129642	0.805788
TD02I-43	2009	2.45499e+06	10.5	2.35137	0	0	1	1	3	1	0	Interior	0	0	0	0	0	0	3.9416	5.70675	0.129642	0.805788
TD03-55	2009	2.45499e+06	10.5	2.35137	0	1	1	0	1	0	2	bladed56open	0	0	0	0	0	1	3.9416	5.70675	0.129642	0.805788
TD03I-44	2009	2.45499e+06	10.5	2.35137	0	0	1	0	1	0	0	Interior	0	0	0	0	0	0	3.9416	5.70675	0.129642	0.805788
TF01-31	2009	2.4551e+06	10.5	2.35137	0	0	0	1	3	1	1	partopenwide	0	1	0	0	0	0	11.1941	13.6437	0.443087	0.539337
TF01I-30	2009	2.4551e+06	10.5	2.35137	0	0	0	1	4	1	0	Interior	0	0	0	0	0	0	11.1941	13.6437	0.443087	0.539337
TF02-09	2009	2.4551e+06	10.5	2.35137	0	0	0	1	3	1	2	closedwide	0	0	1	0	0	0	11.1941	13.6437	0.443087	0.539337
TF02I-04	2009	2.4551e+06	10.5	2.35137	0	0	0	1	2	0	1	Interior	0	0	0	0	0	0	11.1941	13.6437	0.443087	0.539337
TF03-03	2009	2.4551e+06	10.5	2.35137	0	0	0	0	4	1	0	openwide	1	0	0	0	0	0	11.1941	13.6437	0.443087	0.539337
TF03I-23	2009	2.4551e+06	10.5	2.35137	0	0	0	1	4	1	1	Interior	0	0	0	0	0	0	11.1941	13.6437	0.443087	0.539337
TR01-102	2009	2.455e+06	10.5	2.35137	0	0	0	0	1	0	1	mulched34open	0	0	0	0	1	0	3.95324	5.83284	0.349557	0.650443
TR01I-48	2009	2.455e+06	10.5	2.35137	0	0	0	0	1	0	0	Interior	0	0	0	0	0	0	3.95324	5.83284	0.349557	0.650443
TR02-35	2009	2.455e+06	10.5	2.35137	0	0	0	1	3	1	1	mulched34open	0	0	0	0	1	0	3.95324	5.83284	0.349557	0.650443
TR02I-22	2009	2.455e+06	10.5	2.35137	0	0	0	1	3	1	0	Interior	0	0	0	0	0	0	3.95324	5.83284	0.349557	0.650443
TR03-12	2009	2.455e+06	10.5	2.35137	0	0	0	0	3	1	1	openwide	1	0	0	0	0	0	7.60168	4.73004	0.902562	0.097438
TR03I-04	2009	2.455e+06	10.5	2.35137	0	0	0	0	3	1	0	Interior	0	0	0	0	0	0	7.60168	4.73004	0.902562	0.097438
TS01I-30	2009	2.45504e+06	10.5	2.35137	0	0	0	0	1	0	0	Interior	0	0	0	0	0	0	10.1719	14.632	0.867359	0.104505
TS02-73	2009	2.45504e+06	10.5	2.35137	0	0	0	0	1	0	1	openwide	1	0	0	0	0	0	10.1719	14.632	0.867359	0.104505
TS02I-64	2009	2.45504e+06	10.5	2.35137	0	0	0	0	1	0	1	Interior	0	0	0	0	0	0	10.1719	14.632	0.867359	0.104505
TS03I-02	2009	2.45504e+06	10.5	2.35137	0	0	0	0	2	0	0	Interior	0	0	0	0	0	0	10.1719	14.632	0.867359	0.104505
VD01-14	2009	2.45499e+06	10.5	2.35137	0	0	0	1	2	0	2	bladed56open	0	0	0	0	0	1	4.90291	6.44956	0.80298	0.160194
VD01I-23	2009	2.45499e+06	10.5	2.35137	0	0	0	1	2	0	1	Interior	0	0	0	0	0	0	4.90291	6.44956	0.80298	0.160194
VD02-09	2009	2.45499e+06	10.5	2.35137	0	0	0	0	2	0	2	bladed56open	0	0	0	0	0	1	4.90291	6.44956	0.80298	0.160194
VD02I-33	2009	2.45499e+06	10.5	2.35137	0	0	0	0	1	0	1	Interior	0	0	0	0	0	0	4.90291	6.44956	0.80298	0.160194
VD03-31	2009	2.45499e+06	10.5	2.35137	0	0	0	0	3	1	3	openwide	1	0	0	0	0	0	4.90291	6.44956	0.80298	0.160194
VD03I-11	2009	2.45499e+06	10.5	2.35137	0	0	0	0	3	1	0	Interior	0	0	0	0	0	0	4.90291	6.44956	0.80298	0.160194
VF01-65	2009	2.45498e+06	10.5	2.35137	0	0	0	1	1	0	0	opennarrow	0	0	0	1	0	0	10.4095	16.2691	0.141472	0.858194
VF01I-66	2009	2.45498e+06	10.5	2.35137	1	0	0	1	1	0	0	Interior	0	0	0	0	0	0	10.4095	16.2691	0.141472	0.858194
VF02-63	2009	2.45498e+06	10.5	2.35137	0	0	0	1	2	0	1	opennarrow	0	0	0	1	0	0	10.4095	16.2691	0.141472	0.858194
VF02I-64	2009	2.45498e+06	10.5	2.35137	0	0	0	1	2	0	0	Interior	0	0	0	0	0	0	10.4095	16.2691	0.141472	0.858194
VF03-61	2009	2.45498e+06	10.5	2.35137	0	0	0	1	3	1	0	opennarrow	0	0	0	1	0	0	10.4095	16.2691	0.141472	0.858194
VF03I-62	2009	2.45498e+06	10.5	2.35137	0	0	0	1	3	1	0	Interior	0	0	0	0	0	0	10.4095	16.2691	0.141472	0.858194
VLD01-36	2009	2.45502e+06	9.8062	2.28302	0	1	1	1	2	0	1	partopenwide	0	1	0	0	0	0	16.8009	20.3358	0.511869	0.446841
VLD01I-05	2009	2.45502e+06	9.8375	2.2862	0	0	1	1	1	0	0	Interior	0	0	0	0	0	0	16.8009	20.3358	0.511869	0.446841
VLD02-133	2009	2.45502e+06	9.8222	2.28465	0	1	1	1	2	0	1	partopenwide	0	1	0	0	0	0	16.8009	20.3358	0.511869	0.446841
VLD02I-31	2009	2.45502e+06	9.8535	2.28782	0	0	1	0	3	1	1	Interior	0	0	0	0	0	0	16.8009	20.3358	0.511869	0.446841
VLD03-97	2009	2.45502e+06	9.8444	2.28691	0	0	1	0	1	0	0	partopenwide	0	1	0	0	0	0	16.8009	20.3358	0.511869	0.446841
VLD03I-78	2009	2.45502e+06	9.8778	2.29029	0	0	1	1	3	1	0	Interior	0	0	0	0	0	0	16.8009	20.3358	0.511869	0.446841
VS01-115	2009	2.4551e+06	9.6597	2.26796	0	0	0	1	2	0	1	partopenwide	0	1	0	0	0	0	19.199	21.1747	0.445281	0.532129
VS01I-03	2009	2.4551e+06	9.668	2.26883	0	0	0	1	3	1	2	Interior	0	0	0	0	0	0	19.199	21.1747	0.445281	0.532129
VS02-116	2009	2.4551e+06	9.8813	2.29064	0	0	0	1	2	0	1	openwide	1	0	0	0	0	0	19.199	21.1747	0.445281	0.532129
VS02I-75	2009	2.4551e+06	9.9389	2.29645	0	0	0	1	2	0	0	Interior	0	0	0	0	0	0	19.199	21.1747	0.445281	0.532129
VS03-78	2009	2.4551e+06	9.7965	2.28203	0	0	0	1	1	0	0	partopenwide	0	1	0	0	0	0	19.199	21.1747	0.445281	0.532129
VS03I-20	2009	2.4551e+06	9.8271	2.28514	0	0	0	1	1	0	0	Interior	0	0	0	0	0	0	19.199	21.1747	0.445281	0.532129
W01-150	2008	2.4547e+06	10.5	2.35137	0	0	0	0	2	0	0	partopenwide	0	1	0	0	0	0	1.70874	2.86038	0.800636	0.15036
W01I-100	2008	2.4547e+06	10.5	2.35137	0	0	0	1	2	0	0	Interior	0	0	0	0	0	0	1.70874	2.86038	0.800636	0.15036
W02-02	2008	2.4547e+06	10.5	2.35137	0	0	0	0	2	0	0	partopenwide	0	1	0	0	0	0	1.70874	2.86038	0.800636	0.15036
W02I-106	2008	2.4547e+06	10.5	2.35137	0	0	0	0	3	1	0	Interior	0	0	0	0	0	0	1.70874	2.86038	0.800636	0.15036
W03-74	2008	2.4547e+06	10.5	2.35137	0	0	0	0	3	1	0	partopenwide	0	1	0	0	0	0	1.70874	2.86038	0.800636	0.15036
WF01-28	2008	2.45468e+06	10.5	2.35137	0	0	0	1	4	1	0	openwide	1	0	0	0	0	0	4.75712	2.78896	0.876359	0.104233
WF01I-150	2008	2.45468e+06	10.5	2.35137	1	0	0	1	3	1	1	Interior	0	0	0	0	0	0	4.75712	2.78896	0.876359	0.104233
WF02I-41	2008	2.45468e+06	10.5	2.35137	1	0	0	1	4	1	1	Interior	0	0	0	0	0	0	4.75712	2.78896	0.876359	0.104233
WF03-66	2008	2.45468e+06	10.5	2.35137	0	0	0	1	4	1	1	openwide	1	0	0	0	0	0	4.75712	2.78896	0.876359	0.104233
WF03I-100	2008	2.45468e+06	10.5	2.35137	0	0	0	1	4	1	0	Interior	0	0	0	0	0	0	4.75712	2.78896	0.876359	0.104233
WR001-42	2008	2.45466e+06	10.5	2.35137	0	1	1	0	3	1	1	openwide	1	0	0	0	0	0	0.87759	0.607694	0.466633	0.533367
WR001I-99	2008	2.45466e+06	6.8069	1.91794	0	0	1	0	3	1	0	Interior	0	0	0	0	0	0	0.87759	0.607694	0.466633	0.533367
WR002-90	2008	2.45466e+06	10.5	2.35137	0	1	1	1	3	1	2	openwide	1	0	0	0	0	0	0.87759	0.607694	0.466633	0.533367
WR002I-80	2008	2.45466e+06	10.5	2.35137	0	0	1	1	3	1	0	Interior	0	0	0	0	0	0	0.87759	0.607694	0.466633	0.533367
WR003-100	2008	2.45466e+06	10.5	2.35137	0	1	1	1	3	1	2	openwide	1	0	0	0	0	0	0.87759	0.607694	0.466633	0.533367
WR003I-24	2008	2.45466e+06	10.5	2.35137	0	0	1	1	3	1	1	Interior	0	0	0	0	0	0	0.87759	0.607694	0.466633	0.533367
WR01-77	2008	2.45466e+06	10.5	2.35137	0	1	1	0	3	1	2	openwide	1	0	0	0	0	0	0.96372	0.767099	0.680442	0.305003
WR01-90	2009	2.45498e+06	7.9972	2.0791	0	0	0	1	2	0	1	bladed56open	0	0	0	0	0	1	3.91702	4.49164	0.609977	0.378976
WR01I-89	2009	2.45498e+06	10.5	2.35137	0	0	0	0	3	1	1	Interior	0	0	0	0	0	0	3.91702	4.49164	0.609977	0.378976
WR01I-94	2008	2.45466e+06	10.5	2.35137	0	0	1	0	3	1	0	Interior	0	0	0	0	0	0	0.96372	0.767099	0.680442	0.305003
WR02-121	2009	2.45498e+06	10.5	2.35137	0	0	0	1	3	1	1	openwide	1	0	0	0	0	0	3.91702	4.49164	0.609977	0.378976
WR02-20	2008	2.45466e+06	10.5	2.35137	0	1	1	0	1	0	0	openwide	1	0	0	0	0	0	0.96372	0.767099	0.680442	0.305003
WR02I-26	2008	2.45466e+06	10.5	2.35137	0	0	1	1	2	0	0	Interior	0	0	0	0	0	0	0.96372	0.767099	0.680442	0.305003
WR03-102	2008	2.45466e+06	10.5	2.35137	0	1	1	0	2	0	2	openwide	1	0	0	0	0	0	0.96372	0.767099	0.680442	0.305003
WR03-87	2009	2.45498e+06	9.9653	2.29911	0	0	0	0	2	0	1	bladed56open	0	0	0	0	0	1	3.91702	4.49164	0.609977	0.378976
WR03Ia-86	2009	2.45498e+06	10.5	2.35137	0	0	0	0	2	0	0	Interior	0	0	0	0	0	0	3.91702	4.49164	0.609977	0.378976
WS01A-25	2009	2.45498e+06	10.5	2.35137	0	0	0	1	3	1	0	Interior	0	0	0	0	0	0	1.84942	0.377602	0.793906	0.18299
WS01B-35	2009	2.45498e+06	10.5	2.35137	1	0	0	1	3	1	1	Interior	0	0	0	0	0	0	1.84942	0.377602	0.793906	0.18299
WS02A-22	2009	2.45498e+06	10.5	2.35137	0	0	0	1	2	0	1	Interior	0	0	0	0	0	0	1.84942	0.377602	0.793906	0.18299
WS02B-12	2009	2.45498e+06	10.5	2.35137	0	0	0	1	2	0	1	Interior	0	0	0	0	0	0	1.84942	0.377602	0.793906	0.18299
WS03A-36	2009	2.45498e+06	10.5	2.35137	0	0	0	1	2	0	1	Interior	0	0	0	0	0	0	1.84942	0.377602	0.793906	0.18299
WS03B-04	2009	2.45498e+06	10.5	2.35137	0	0	0	1	2	0	0	Interior	0	0	0	0	0	0	1.84942	0.377602	0.793906	0.18299
Y01-32	2008	2.45463e+06	10.5	2.35137	0	0	0	0	3	1	0	openwide	1	0	0	0	0	0	0.982152	1.64154	0.309982	0.684501
Y01I-56	2008	2.45463e+06	10.5	2.35137	0	0	0	1	3	1	0	Interior	0	0	0	0	0	0	0.982152	1.64154	0.309982	0.684501
Y02-28	2008	2.45463e+06	8.2	2.10413	1	0	0	1	3	1	2	closedwide	0	0	1	0	0	0	0.982152	1.64154	0.309982	0.684501
Y02I-67	2008	2.45463e+06	10.5	2.35137	1	0	0	1	3	1	0	Interior	0	0	0	0	0	0	0.982152	1.64154	0.309982	0.684501
Y03-26	2008	2.45463e+06	3.5542	1.26812	1	0	0	1	4	1	0	closedwide	0	0	1	0	0	0	0.982152	1.64154	0.309982	0.684501
Y03I-44	2008	2.45463e+06	7.5833	2.02595	0	0	0	1	4	1	0	Interior	0	0	0	0	0	0	0.982152	1.64154	0.309982	0.684501
Z01-07	2008	2.4547e+06	10.5	2.35137	1	0	0	0	2	0	0	partopenwide	0	1	0	0	0	0	0.889513	0.50054	0.923206	0.0175673
Z01I-80	2008	2.4547e+06	10.5	2.35137	0	0	0	0	2	0	1	Interior	0	0	0	0	0	0	0.889513	0.50054	0.923206	0.0175673
Z02-99	2008	2.4547e+06	10.5	2.35137	0	0	0	0	2	0	0	partopenwide	0	1	0	0	0	0	0.889513	0.50054	0.923206	0.0175673
Z03-42	2008	2.4547e+06	10.5	2.35137	0	0	0	0	2	0	0	partopenwide	0	1	0	0	0	0	0.889513	0.50054	0.923206	0.0175673
Z03I-45	2008	2.4547e+06	10.5	2.35137	1	0	0	0	1	0	0	Interior	0	0	0	0	0	0	0.889513	0.50054	0.923206	0.0175673
ZR01-43	2009	2.45498e+06	10.5	2.35137	0	0	0	0	3	1	0	mulched34open	0	0	0	0	1	0	8.29887	9.76247	0.526802	0.12855
ZR01I-44	2009	2.45498e+06	10.5	2.35137	0	0	0	0	3	1	0	Interior	0	0	0	0	0	0	8.29887	9.76247	0.526802	0.12855
ZR02-45	2009	2.45498e+06	10.5	2.35137	1	0	0	0	2	0	0	mulched34open	0	0	0	0	1	0	8.29887	9.76247	0.526802	0.12855
ZR02I-46	2009	2.45498e+06	10.5	2.35137	0	0	0	0	2	0	0	Interior	0	0	0	0	0	0	8.29887	9.76247	0.526802	0.12855
ZR03-47	2009	2.45498e+06	10.5	2.35137	0	0	0	0	3	1	0	mulched34open	0	0	0	0	1	0	8.29887	9.76247	0.526802	0.12855
ZR03I-48	2009	2.45498e+06	10.5	2.35137	0	0	0	0	2	0	1	Interior	0	0	0	0	0	0	8.29887	9.76247	0.526802	0.12855

## Sheet: Occurrence
Ecological_District	HomeRange	Year	Set_JDN	Camera_Sample_days	Ln_Sample	Marten	%Lowland_HomeRange	%Upland_HomeRange	Cumulative_Line_Density	Cumulative_Seismic_Density	Roads_Pipelines	Roads	Corrected_Seismic_Density	Corrected_Cumulative_Density
248	1	2009	2454995	60	4.09434	0	0.0507368	0.899196	6.47708	6.07757	0.39951	0.20953	5.74798	6.14749
246	3	2008	2454624	50	3.91202	1	0.0642463	0.935419	0.989742	0.989742	0	0	0.989742	0.989742
248	5	2008	2454638	53.3771	3.97738	0	0.590491	0.409007	0.50312	0.50312	0	0	0.50312	0.50312
248	6	2008	2454657	55.0472	4.00819	0	0.291932	0.708068	1.44605	1.44605	0	0	1.44605	1.44605
250	8	2009	2455024	40	3.68888	0	0.853728	0.126546	15.75	13.5258	2.22418	0.67016	13.5258	15.75
248	9	2009	2455066	43.9201	3.78237	0	0.793975	0	12.2407	11.6616	0.57917	0.28913	8.01282	8.59199
244	4	2009	2455022	60	4.09434	0	0.646607	0.295386	4.62867	4.62867	0	0	4.62867	4.62867
239	10	2008	2454701	60	4.09434	1	0.951448	0.0324795	2.0293	0.898518	1.13078	1.13078	0.898518	2.0293
250	7	2009	2455023	60	4.09434	1	0.31408	0.682237	15.4162	14.9722	0.44406	0.40239	14.9722	15.4162
248	11	2008	2454659	60.3833	4.10071	1	0.0110497	0.856019	0.810477	0.810477	0	0	0.810477	0.810477
244	15	2009	2455026	41.909	3.7355	0	0.477235	0.508035	4.07734	4.07734	0	0	4.07734	4.07734
246	13	2008	2454645	56.9153	4.04156	1	0.572169	0.396387	0.501538	0.501538	0	0	0.501538	0.501538
251	17	2009	2455024	60	4.09434	0	0.969372	0.0050209	18.7829	18.6292	0.15371	0.15371	18.6292	18.7829
248	18	2008	2454661	52.9215	3.96881	1	0.0023431	0.997657	1.49981	1.49981	0	0	1.49981	1.49981
248	12	2009	2454993	57.2368	4.0472	0	0.887774	0.0938284	11.1877	9.86107	1.32665	0.83675	7.61287	8.93952
248	24	2009	2454994	47.041	3.85102	0	0.917992	0.0659414	11.1569	11.1569	0	0	5.91656	5.91656
249	16	2008	2454642	44.1347	3.78725	0	0.816371	0.0764982	0.711354	0.711354	0	0	0.711354	0.711354
249	19	2008	2454664	52.934	3.96905	1	0.853271	0.13736	1.03563	1.03563	0	0	1.03563	1.03563
249	20	2008	2454661	50	3.91202	0	0.750418	0.147975	3.00455	3.00455	0	0	3.00455	3.00455
248	21	2008	2454662	50.8062	3.92802	0	0.733991	0.196455	3.83462	3.33579	0.49883	0.49883	3.33579	3.83462
248	22	2008	2454643	50.1979	3.91597	1	0.659022	0.216773	1.61064	1.61064	0	0	1.61064	1.61064
249	2	2008	2454665	51.9854	3.95096	0	0.449113	0.498996	0.579457	0.579457	0	0	0.579457	0.579457
244	14	2009	2454979	40.0549	3.69025	1	0.527099	0.0244229	10.5201	9.62443	0.89566	0.43535	6.30273	7.19839
241	23	2009	2455030	60	4.09434	0	0.702459	0.292189	0.608661	0.608661	0	0	0.608661	0.608661
248	25	2008	2454626	47.7486	3.86595	0	0.833417	0.16374	0.509261	0.509261	0	0	0.509261	0.509261
248	26	2009	2454976	53.3007	3.97595	1	0.238526	0.747739	5.1331	5.1331	0	0	5.1331	5.1331
248	27	2008	2454665	60	4.09434	0	0.376047	0.588275	2.30187	0.693908	1.60796	1.60796	0.693908	2.30187
244	28	2009	2455035	51.6097	3.94371	0	0.788127	0.1801	16.9435	16.9098	0.03365	0.01527	16.9098	16.9435
248	29	2008	2454702	50	3.91202	1	0.282154	0.707643	0.973514	0.973514	0	0	0.973514	0.973514
248	31	2009	2454985	60	4.09434	1	0.764686	0.224268	8.08032	7.13642	0.9439	0.55288	3.61828	4.56218
248	30	2009	2455066	58.7396	4.07311	0	0.819551	0.0033478	12.1783	11.8626	0.31567	0.31567	10.3952	10.7108
241	32	2009	2455030	58.6549	4.07167	0	0.845162	0.153499	0.727576	0.727576	0	0	0.727576	0.727576
248	35	2009	2455082	52.0729	3.95264	1	0.695332	0.159779	10.761	9.77469	0.9863	0.58669	4.40977	5.39607
250	34	2009	2455023	50	3.91202	0	0.0286192	0.96569	10.8933	10.2569	0.63639	0.31437	10.2569	10.8933
244	33	2009	2455033	60	4.09434	0	0.52302	0.443496	12.8259	11.7174	1.10847	0.5053	11.7174	12.8259
244	36	2009	2454980	56.125	4.02758	1	0.258361	0.723244	14.5241	13.6335	0.89059	0.73557	9.22163	10.1122
239	38	2008	2454699	53.9625	3.98829	1	0.982253	0.0033484	0.920424	0.414124	0.5063	0.5063	0.414124	0.920424
248	37	2009	2455081	58.9257	4.07628	0	0.659083	0.242723	11.4853	10.8229	0.6624	0.6624	8.25401	8.91641
248	39	2008	2454703	10	2.30259	1	0.220532	0.770774	3.22134	2.76982	0.45152	0.07261	2.76982	3.22134
241	54	2009	2455044	60.0604	4.09535	0	0.86458	0.0898895	0.703986	0.703986	0	0	0.703986	0.703986
248	40	2009	2454970	50	3.91202	1	0.880207	0.0786348	5.73929	3.17641	2.56288	1.29393	3.17641	5.73929
248	48	2009	2454993	45.1243	3.80942	0	0.785009	0.119458	8.21376	8.02655	0.18721	0	5.28965	5.47686
248	42	2008	2454663	50.0458	3.91294	1	0.155236	0.844764	0.752402	0.752402	0	0	0.752402	0.752402
248	44	2008	2454663	60.1174	4.0963	0	0.127571	0.872429	1.55866	1.55866	0	0	1.55866	1.55866
244	45	2009	2454981	50.5708	3.92338	1	0.065261	0.915663	12.7165	11.6143	1.10229	0.48702	8.37757	9.47986
248	43	2009	2455078	60	4.09434	0	0.911967	0.083682	14.2977	13.1346	1.16309	0.33618	9.04291	10.206
241	52	2009	2455018	60	4.09434	1	0.973403	0.0015055	1.81601	0.860284	0.95573	0.95573	0.860284	1.81601
241	53	2009	2455018	60	4.09434	0	0.791632	0.0048536	0.330008	0.330008	0	0	0.330008	0.330008
244	46	2009	2455026	60.3632	4.10038	0	0.877824	0.0821757	4.90546	4.87703	0.02843	0.02843	4.87703	4.90546
239	56	2008	2454700	41.5063	3.72584	1	0.921867	0.0230885	2.3132	1.18242	1.13078	1.13078	1.18242	2.3132
248	41	2009	2455083	40	3.68888	0	0.804588	0.110348	14.5489	12.2811	2.26781	0.84743	7.12261	9.39042
248	47	2009	2455000	55.9889	4.02515	1	0.635816	0.364017	1.19734	1.19734	0	0	1.19734	1.19734
248	49	2009	2455080	50	3.91202	1	0.851071	0.0681058	16.3889	14.5276	1.86128	1.11505	8.53194	10.3932
244	50	2009	2454979	60.0055	4.09444	0	0.913727	0.0038455	14.0518	11.3929	2.6589	0.9875	8.59459	11.2535
248	51	2009	2455082	54.5166	3.99851	0	0.897625	0.0970224	10.1245	9.54283	0.58168	0.2854	9.056	9.63768
244	57	2009	2455078	56.1583	4.02818	1	0.925033	0.0182396	15.4489	13.2997	2.14921	1.1234	10.1194	12.2686
244	61	2009	2455026	22.4632	3.11188	0	0.837992	0.107615	3.84524	3.68865	0.1566	0.1566	3.68865	3.84524
242	60	2009	2455043	56.3229	4.0311	1	0.964375	0.0066901	0.149684	0.149684	0	0	0.149684	0.149684
244	62	2009	2454978	50.7423	3.92676	1	0.750209	0.154632	9.28658	9.1532	0.13338	0.0657	5.61775	5.75113
248	63	2009	2455081	60	4.09434	1	0.894005	0.0721701	8.70922	8.70922	0	0	5.56564	5.56564
244	59	2009	2455068	51.3549	3.93876	0	0.516993	0.295496	4.10478	3.63497	0.46981	0.0893	3.63497	4.10478
244	58	2009	2455005	60	4.09434	0	0.0565406	0.903981	6.98386	6.98386	0	0	6.24607	6.24607
248	64	2009	2454994	40	3.68888	0	0.624373	0.27098	9.9817	9.52373	0.45797	0.45797	6.47286	6.93083
248	67	2008	2454656	60	4.09434	0	0.0468541	0.953146	1.51406	1.51406	0	0	1.51406	1.51406
241	65	2009	2455044	51.4674	3.94095	0	0.0365976	0.953376	0.583841	0.583841	0	0	0.583841	0.583841
248	66	2009	2455084	50	3.91202	0	0.363956	0.583333	13.6357	11.6461	1.98961	0.74275	7.00394	8.99355
242	68	2008	2454687	60.3757	4.10059	1	0.94728	0.0502092	0.517951	0.517951	0	0	0.517951	0.517951
242	69	2008	2454687	50.6646	3.92523	1	0.940448	0.0092004	0.575921	0.575921	0	0	0.575921	0.575921
242	70	2008	2454688	50	3.91202	0	0.876715	0.0066912	2.34782	1.21704	1.13078	1.13078	1.21704	2.34782
242	71	2009	2455045	60	4.09434	1	0.963025	0	0.478405	0.478405	0	0	0.478405	0.478405
244	72	2009	2455096	60	4.09434	0	0.396788	0.572098	8.82827	5.81162	3.01665	1.23388	5.81162	8.82827
239	73	2008	2454686	60	4.09434	0	0.796185	0.0061914	0.760153	0.760153	0	0	0.760153	0.760153
239	74	2008	2454686	60	4.09434	1	0.934092	0.0086986	1.01432	0.807716	0.2066	0.2066	0.807716	1.01432
239	75	2008	2454627	50	3.91202	1	0.113454	0.863788	2.79224	1.18428	1.60796	1.60796	1.18428	2.79224
242	76	2009	2455043	60	4.09434	0	0.998996	0.0006693	0.82246	0.82246	0	0	0.82246	0.82246
242	81	2009	2455044	60	4.09434	1	0.973887	0.0020087	0.770029	0.509208	0.26082	0.26082	0.509208	0.770029
248	79	2009	2454998	55.4951	4.0163	1	0.702662	0.274736	5.91305	4.29712	1.61593	0.79942	2.96375	4.57968
248	77	2009	2454993	60.5708	4.10381	0	0.0085299	0.976083	5.82508	5.82508	0	0	5.82508	5.82508
244	80	2009	2455100	44.6771	3.79946	0	0.875544	0.0913349	9.24505	7.55143	1.69362	0.95418	7.55143	9.24505
248	78	2009	2455081	56.1812	4.02858	0	0.53917	0.408437	9.64566	8.78502	0.86064	0.35315	8.29509	9.15573
246	82	2008	2454628	60	4.09434	1	0.788584	0.209407	0.501136	0.501136	0	0	0.501136	0.501136
244	89	2009	2454980	50	3.91202	1	0.0077026	0.987107	12.834	11.322	1.51198	0.80379	8.68014	10.1921
250	84	2009	2455024	50	3.91202	0	0.930458	0.0424607	23.1195	21.1907	1.92884	0.79641	21.1907	23.1195
244	93	2009	2455023	60.2535	4.09856	0	0.923875	0.0341308	12.3035	11.0341	1.26937	0.55752	11.0341	12.3035
248	94	2008	2454684	50	3.91202	0	0.811475	0.0951823	1.90247	1.63872	0.26375	0.26375	1.63872	1.90247
248	95	2008	2454685	60.3667	4.10044	0	0.732988	0.109346	2.49508	2.49508	0	0	2.49508	2.49508
244	96	2009	2455022	60	4.09434	0	0.497743	0.478181	8.10398	7.58727	0.51671	0.25156	7.58727	8.10398
242	83	2009	2455043	60	4.09434	1	0.755273	0.0071979	0.500782	0.500782	0	0	0.500782	0.500782
242	92	2009	2455043	50.2104	3.91622	1	0.706443	0.0256067	0.499059	0.499059	0	0	0.499059	0.499059
248	88	2009	2455080	56.5625	4.03535	0	0.473922	0.488967	10.5097	9.77624	0.73342	0.46899	7.19512	7.92854
239	91	2008	2454701	41.9507	3.7365	1	0.743139	0.256861	3.21828	1.61032	1.60796	1.60796	1.61032	3.21828
248	85	2009	2454980	60	4.09434	0	0.154451	0.182229	14.3527	13.3558	0.99681	0.27377	9.01298	10.0098
242	87	2009	2455043	52.7917	3.96635	1	0.928368	0.0068619	0.87995	0.5607	0.31925	0.31925	0.5607	0.87995
248	86	2008	2454645	42.9826	3.7608	1	0.122029	0.877971	0.50126	0.50126	0	0	0.50126	0.50126
242	90	2009	2455043	62.0569	4.12805	0	0.797324	0.17107	0.26082	0	0.26082	0.26082	0	0.26082
250	103	2009	2455024	60	4.09434	0	0.951289	0.0060261	18.7848	18.1976	0.58715	0.16322	18.1976	18.7848
239	97	2008	2454630	50	3.91202	1	0.595282	0.389828	1.38007	1.38007	0	0	1.38007	1.38007
239	98	2008	2454688	60	4.09434	0	0.970544	0.0033473	2.5768	0.968839	1.60796	1.60796	0.968839	2.5768
248	100	2009	2455068	46.7944	3.84577	0	0.741007	0.25046	15.1967	13.5244	1.67236	0.71567	8.71442	10.3868
244	102	2009	2455084	41.4708	3.72499	0	0.765021	0.166192	15.0518	15.0518	0	0	7.32856	7.32856
248	99	2009	2454986	50	3.91202	1	0.905878	0.0922794	5.75477	4.76374	0.99103	0.49954	3.61652	4.60755
251	101	2009	2455024	46.6361	3.84238	1	0.977261	0.0063535	22.6901	20.6254	2.06474	0.6364	20.6254	22.6901
250	106	2009	2455024	60	4.09434	0	0.671964	0.30813	12.235	11.7079	0.52709	0.52709	11.7079	12.235
246	104	2008	2454631	40	3.68888	1	0.492475	0.503846	2.09511	0.487148	1.60796	1.60796	0.487148	2.09511
242	105	2009	2455045	50	3.91202	1	0.690389	0.009712	0.790302	0.790302	0	0	0.790302	0.790302
248	110	2009	2455081	60	4.09434	1	0.89759	0.0997323	16.1173	15.6123	0.50496	0.28425	10.1272	10.6321
242	111	2009	2455046	60	4.09434	0	0.929587	0.0416458	0.502119	0.502119	0	0	0.502119	0.502119
248	113	2008	2454638	49.3055	3.89804	1	0.0264258	0.973574	3.27762	2.2595	1.01812	1.01812	1.31498	2.3331
248	112	2008	2454637	38.6875	3.65552	1	0.326145	0.673688	3.85046	2.83234	1.01812	1.01812	2.12887	3.14699
248	108	2009	2455004	60	4.09434	1	0.133344	0.807596	4.1513	3.65553	0.49577	0	3.61135	4.10712
242	109	2009	2455051	60	4.09434	0	0.888517	0.10077	0.465306	0.465306	0	0	0.465306	0.465306
244	107	2009	2455097	60.0938	4.09591	0	0.185817	0.802308	21.4127	20.4278	0.98483	0.42528	20.4278	21.4127
242	114	2009	2455027	60	4.09434	0	0.95765	0.0197523	0	0	0	0	0	0
244	115	2009	2455024	43.5819	3.77464	0	0.829207	0.145534	25.2423	24.801	0.44133	0.44133	24.801	25.2423
244	116	2009	2454990	55.3805	4.01423	1	0.89324	0.0900268	8.43441	7.88427	0.55014	0.28315	5.15199	5.70213
248	119	2009	2455068	54.2653	3.99389	0	0.894895	0.0624268	10.6573	10.4203	0.23698	0.11584	5.70483	5.94181
244	117	2009	2455087	50.0063	3.91215	0	0.44344	0.501841	11.6319	11.5823	0.04965	0	6.03695	6.0866
242	118	2009	2455045	60	4.09434	1	0.948602	0	0.487823	0.487823	0	0	0.487823	0.487823
244	126	2009	2454979	60	4.09434	1	0.0167392	0.767827	13.8108	12.5942	1.21664	0.61233	11.1466	12.3632
248	128	2008	2454703	60	4.09434	0	0.889911	0.101221	5.1684	4.85015	0.31825	0.31825	4.14769	4.46594
244	125	2009	2454980	60	4.09434	0	0.0477067	0.889689	12.1178	11.983	0.13483	0.07455	8.77111	8.90594
250	134	2009	2455024	54.9597	4.0066	0	0.734615	0.231271	28.3363	26.5551	1.78121	0.38791	26.5551	28.3363
241	123	2009	2455030	40	3.68888	0	0.925653	0.0006698	2.40938	1.56604	0.84334	0.84334	1.56604	2.40938
241	135	2009	2455044	50	3.91202	0	0.63568	0.325865	1.44837	0.605029	0.84334	0.84334	0.605029	1.44837
248	131	2009	2454971	60	4.09434	1	0.506361	0.459993	4.4044	4.12287	0.28153	0.28153	2.60142	2.88295
248	124	2009	2455080	50.0424	3.91287	0	0.60224	0.295603	11.2773	10.3748	0.90245	0.62259	9.98563	10.8881
249	120	2008	2454683	51.2549	3.93681	1	0.806053	0.14195	5.22234	5.07737	0.14497	0.07556	1.3196	1.46457
249	121	2008	2454684	50.0625	3.91327	0	0.264637	0.667447	2.80324	2.14637	0.65687	0.39949	1.0992	1.75607
249	122	2008	2454694	58.9049	4.07592	1	0.48887	0.437992	4.56458	3.4396	1.12498	0.58566	0.976521	2.1015
244	132	2009	2455098	45.5743	3.81934	1	0.757155	0.154812	16.8644	16.3752	0.48914	0.30884	16.3752	16.8644
242	133	2009	2455043	50.7632	3.92717	1	0.82352	0.0587153	0.503351	0.503351	0	0	0.503351	0.503351
242	127	2009	2455044	60	4.09434	1	0.64501	0.307267	0.151077	0.151077	0	0	0.151077	0.151077
248	129	2009	2454993	60	4.09434	0	0.933924	0.0505186	12.4036	10.7344	1.6692	0.80935	10.7344	12.4036
248	130	2009	2454993	60	4.09434	0	0.788224	0.120442	7.89267	7.70546	0.18721	0	4.11371	4.30092
244	138	2009	2455096	60	4.09434	0	0.443087	0.539337	14.4862	13.6437	0.84252	0.1792	13.6437	14.4862
244	139	2009	2455036	40	3.68888	0	0.867359	0.104505	15.0878	14.632	0.45575	0.1385	14.632	15.0878
248	137	2009	2454995	60	4.09434	0	0.129642	0.805788	5.99966	5.70675	0.29291	0.14009	5.6163	5.90921
248	136	2009	2455066	60	4.09434	1	0.0795245	0.107986	15.8445	13.8804	1.96411	0.98768	10.8103	12.7744
244	143	2009	2455098	60	4.09434	0	0.445281	0.532129	23.2112	21.1747	2.0365	0.77761	21.1747	23.2112
248	140	2009	2454986	60	4.09434	0	0.80298	0.160194	6.75372	6.44956	0.30416	0.30416	6.44956	6.75372
244	141	2009	2454981	60	4.09434	1	0.141472	0.858194	16.7753	16.2691	0.50622	0.50622	12.0905	12.5967
244	142	2009	2455022	60	4.09434	0	0.511869	0.446841	22.5399	20.3358	2.20419	0.75221	20.3358	22.5399
248	144	2008	2454701	50	3.91202	0	0.800636	0.15036	2.86038	2.86038	0	0	2.86038	2.86038
248	145	2008	2454685	50	3.91202	1	0.876359	0.104233	4.5127	2.78896	1.72374	0.64506	2.43996	4.16371
248	147	2008	2454665	50	3.91202	0	0.680442	0.305003	1.78605	0.767099	1.01895	1.01895	0.767099	1.78605
248	146	2008	2454665	56.8069	4.03966	0	0.466633	0.533367	1.62664	0.607694	1.01895	1.01895	0.607694	1.62664
248	148	2009	2454981	47.9972	3.87114	0	0.609977	0.378976	5.41334	4.49164	0.9217	0.47964	4.44106	5.36276
249	149	2009	2454982	60	4.09434	1	0.793906	0.18299	1.60005	0.377602	1.22245	0.14865	0.377602	1.60005
239	150	2008	2454632	49.3375	3.89868	1	0.309982	0.684501	1.64154	1.64154	0	0	1.64154	1.64154
239	151	2008	2454700	50.0007	3.91204	1	0.923206	0.0175673	2.1085	0.50054	1.60796	1.60796	0.50054	2.1085
244	152	2009	2454978	60	4.09434	1	0.526802	0.12855	10.5611	9.76247	0.79861	0.3595	6.74312	7.54173
